# Supplementary material for: Metabolomic and proteomic differences in susceptible and benzimidazole-resistant adult females and males of Haemonchus contortus
Source: Vet Res. 2025 Dec 24;57:17. doi: 10.1186/s13567-025-01698-3 (PMC12849590; doi:10.1186/s13567-025-01698-3)
Supplement: Supplementary file 4 — Additional file 4: TMT experimental design (S1). Complete list of proteins identified and quantified in H. contortus adults (S2). Differential expression analyses of their levels (S3) between resistant and susceptible females (S3a), resistant and susceptible males S3b), sensitive males and females (S3c), and resistant males and females (S3d). KEGG pathway analysis of detected metabolites against C. elegans genome (S4a). Homologous relationships for H. contortus proteins identified using BLAST bidirectional best hits (S4b). [file 13567_2025_1698_MOESM4_ESM.xlsx]

## Sheet: S1_TMT_experimental_design
Channel	Sample	Multiplex
TMT127	ISE_F_1	1
TMT128	IRE_F_1	1
TMT129	ISE_M_1	1
TMT130	IRE_M_1	1
TMT131	pooled sample	1
TMT127	ISE_F_2	2
TMT128	IRE_F_2	2
TMT129	ISE_M_2	2
TMT130	IRE_M_2	2
TMT131	pooled sample	2
TMT127	ISE_F_3	3
TMT128	IRE_F_3	3
TMT129	ISE_M_3	3
TMT130	IRE_M_3	3
TMT131	pooled sample	3
TMT127	ISE_F_4	4
TMT128	IRE_F_4	4
TMT129	ISE_M_4	4
TMT130	IRE_M_4	4
TMT131	pooled sample	4

## Sheet: S2_Quantified_proteins
Accession	Description	ShortDescription	ISE-F-1	IRE-F-1	ISE-M-1	IRE-M-1	pool-1	ISE-F-2	IRE-F-2	ISE-M-2	IRE-M-2	pool-2	ISE-F-3	IRE-F-3	ISE-M-3	IRE-M-3	pool-3	ISE-F-4	IRE-F-4	ISE-M-4	IRE-M-4	pool-4	QValueCombined	SumPEPScore	CoveragePercent	NumberPeptides	NumberPSMs	NumberProteinUniquePeptides	NumberUniquePeptides	ScoreSequestHT
A0A7I4YU80	Ig-like domain-containing protein OS=Haemonchus contortus OX=6289 PE=4 SV=1	Ig-like domain-containing protein	30.1217	30.2423	32.0491	32.0442	2.95632e+09	30.1176	30.2844	32.0457	32.0838	2.95632e+09	30.1766	30.126	32.0363	32.0443	2.95632e+09	30.0929	30.1151	32.0822	32.0513	2.95632e+09	0	2730.96	61	237	3048	236	237	11913.4
A0A7I4YLF2	Muscle M-line assembly protein unc-89 OS=Haemonchus contortus OX=6289 PE=3 SV=1	Muscle M-line assembly protein unc-89	29.8947	29.8956	31.1591	31.0812	1.68504e+09	29.9416	29.9261	31.1276	31.0918	1.68504e+09	29.9751	29.864	31.1349	31.0755	1.68504e+09	29.8885	29.856	31.1042	31.0735	1.68504e+09	0	2553.92	52	319	2149	318	319	8542.99
A0A7I4YWB9	Myosin heavy chain OS=Haemonchus contortus OX=6289 PE=3 SV=1	Myosin heavy chain	31.9157	31.8709	33.3671	33.3338	7.58269e+09	31.7858	31.9443	33.2811	33.3378	7.58269e+09	31.7704	31.7795	33.3591	33.3447	7.58269e+09	31.802	31.7723	33.3939	33.3412	7.58269e+09	0	2433.69	67	154	5547	136	138	20476.7
A0A7I4XZ50	Muscle M-line assembly protein unc-89 OS=Haemonchus contortus OX=6289 PE=3 SV=1	Muscle M-line assembly protein unc-89	29.1741	29.3001	30.2836	30.268	9.65916e+08	29.1952	29.2864	30.2302	30.2941	9.65916e+08	29.2327	29.2193	30.249	30.2755	9.65916e+08	29.1512	29.2105	30.1965	30.2594	9.65916e+08	0	1814.7	49	292	1481	19	292	5578.94
A0A7I4Z7Y9	Vitellogenin domain-containing protein OS=Haemonchus contortus OX=6289 PE=4 SV=1	Vitellogenin domain-containing protein	33.2858	33.451	29.379	29.2219	5.38871e+09	33.117	33.3844	29.2789	29.2635	5.38871e+09	33.1834	33.4805	29.15	29.1216	5.38871e+09	33.0807	33.7249	29.4044	29.4649	5.38871e+09	0	1670.91	63	111	3215	109	109	12112.3
A0A7I4Z3Y3	M protein repeat protein OS=Haemonchus contortus OX=6289 PE=4 SV=1	M protein repeat protein	31.6098	31.7114	31.4108	31.4068	3.10313e+09	31.5959	31.8085	31.4571	31.4358	3.10313e+09	31.5639	31.622	31.4079	31.4314	3.10313e+09	31.5744	31.653	31.4759	31.4232	3.10313e+09	0	1656.37	68	188	3044	185	188	10434.4
A0A7I4YJB2	Lipid transport protein and Vitellinogen and von Willebrand factor domain containing protein OS=Haemonchus contortus OX=6289 PE=4 SV=1	Lipid transport protein and Vitellinogen and von Willebrand factor domain containing protein	32.805	33.0069	28.875	28.6924	3.97295e+09	32.6846	32.8876	28.8808	28.8308	3.97295e+09	32.7415	33.1132	28.9415	28.8914	3.97295e+09	32.6906	33.259	28.7863	28.8524	3.97295e+09	0	1606.73	68	129	2937	126	129	10624.8
A0A7I4XUY1	Myosin_tail_1 domain-containing protein OS=Haemonchus contortus OX=6289 PE=3 SV=1	Myosin_tail_1 domain-containing protein	31.0045	31.1697	32.2292	32.227	3.71578e+09	31.051	31.4354	32.2029	32.2111	3.71578e+09	31.075	31.0909	32.1932	32.1624	3.71578e+09	30.9438	30.9912	32.3559	32.1881	3.71578e+09	0	1436.42	82	91	2568	91	91	10546.1
A0A7I5E9W2	Intestinal prolyl carboxypeptidase 1 OS=Haemonchus contortus OX=6289 PE=3 SV=1	Intestinal prolyl carboxypeptidase 1	31.9578	31.6123	31.5327	31.3423	3.2447e+09	31.8706	31.4873	31.4443	31.2625	3.2447e+09	32.0136	31.5901	31.4868	31.3058	3.2447e+09	31.8903	31.6171	31.4719	31.2554	3.2447e+09	0	1104.59	51	55	2380	51	52	8793.75
A0A7I4Z0T9	Spectrin alpha chain OS=Haemonchus contortus OX=6289 PE=3 SV=1	Spectrin alpha chain	28.8554	28.9669	29.0924	29.1379	5.27528e+08	28.798	28.9441	29.0691	29.1253	5.27528e+08	28.8519	28.9173	29.0972	29.1289	5.27528e+08	28.8056	28.829	29.0644	29.1383	5.27528e+08	0	976.246	61	139	827	130	138	3274.15
A0A7I4Y5N0	Myosin head OS=Haemonchus contortus OX=6289 PE=3 SV=1	Myosin head	28.9087	28.9097	28.7019	28.7078	4.62934e+08	28.9073	29.0236	28.5237	28.7831	4.62934e+08	28.8567	28.8123	28.6534	28.6455	4.62934e+08	28.8175	28.7226	28.6639	28.6707	4.62934e+08	0	960.293	56	116	1099	82	83	4181.37
A0A7I4YY59	Titin OS=Haemonchus contortus OX=6289 PE=4 SV=1	Titin	27.9339	28.0475	28.9437	28.979	3.98721e+08	27.9311	28.102	28.9355	29.0101	3.98721e+08	28.0016	27.9677	28.9648	29.0004	3.98721e+08	27.9095	27.961	28.9595	28.9636	3.98721e+08	0	951.624	57	121	828	120	121	3245.78
A0A7I4YPU3	ZM domain-containing protein OS=Haemonchus contortus OX=6289 PE=4 SV=1	ZM domain-containing protein	25.5727	25.5236	26.5773	26.7664	9.62962e+07	25.7426	26.171	26.5868	26.8289	9.62962e+07	25.9039	25.6865	26.7666	26.9164	9.62962e+07	25.6763	25.5778	27.077	26.8346	9.62962e+07	0	866.332	66	72	1163	1	12	4483.05
A0A7I5E8L5	phosphoenolpyruvate carboxykinase (GTP) OS=Haemonchus contortus OX=6289 PE=3 SV=1	phosphoenolpyruvate carboxykinase (GTP)	30.47	30.3834	31.3304	31.2957	2.09284e+09	30.5186	30.4124	31.3237	31.2592	2.09284e+09	30.5006	30.4248	31.3653	31.2263	2.09284e+09	30.4931	30.3511	31.3369	31.2276	2.09284e+09	0	797.962	84	49	1487	45	46	5785.38
A0A912MPM1	ZM domain-containing protein OS=Haemonchus contortus OX=6289 PE=4 SV=1	ZM domain-containing protein	22.447	22.826	23.6994	23.8445	1.19985e+07	22.3652	22.8372	23.7599	23.8408	1.19985e+07	22.3427	22.5709	23.6844	23.9597	1.19985e+07	22.3239	22.2224	24.0536	23.8547	1.19985e+07	0	796.966	60	67	987	2	7	3963.11
A0A7I4YI94	Glutamate dehydrogenase OS=Haemonchus contortus OX=6289 PE=3 SV=1	Glutamate dehydrogenase	33.4102	33.2363	33.1224	33.1377	9.92613e+09	33.4818	33.1456	33.199	33.1284	9.92613e+09	33.4425	33.2093	33.0312	33.1683	9.92613e+09	33.4311	33.2584	33.0718	33.0771	9.92613e+09	0	784.992	77	46	3685	44	46	11990.3
A0A7I5EEH4	PH domain-containing protein OS=Haemonchus contortus OX=6289 PE=4 SV=1	PH domain-containing protein	28.6603	28.9458	28.1873	28.2702	4.23064e+08	28.7296	28.9873	28.224	28.2116	4.23064e+08	28.6713	28.7554	28.1557	28.2712	4.23064e+08	28.834	28.7818	28.3526	28.3869	4.23064e+08	0	780.839	51	60	974	12	60	3584.09
A0A7I4YXJ9	Pyruvate carboxylase OS=Haemonchus contortus OX=6289 PE=4 SV=1	Pyruvate carboxylase	30.0578	29.9156	29.8925	29.987	1.01848e+09	29.9222	29.8436	29.8326	29.9744	1.01848e+09	29.9296	29.9352	29.9068	30.0675	1.01848e+09	29.9921	29.7439	29.9002	30.046	1.01848e+09	0	749.143	62	59	731	55	58	2985.79
A0A7I4YY05	Late embryogenesis abundant protein OS=Haemonchus contortus OX=6289 PE=4 SV=1	Late embryogenesis abundant protein	28.5225	28.8915	28.973	28.9324	5.30118e+08	28.6938	28.9802	28.9314	29.003	5.30118e+08	28.7073	28.7921	28.9667	28.9557	5.30118e+08	28.6652	28.7175	28.9941	29.0825	5.30118e+08	0	705.499	69	83	626	82	83	2491.49
P29190	Phosphoenolpyruvate carboxykinase [GTP] OS=Haemonchus contortus OX=6289 GN=PEPCK PE=2 SV=1	Phosphoenolpyruvate carboxykinase [GTP]	25.3454	26.1319	25.2124	26.2377	5.8483e+07	25.4124	26.0828	25.5115	25.9864	5.8483e+07	25.0003	26.1467	25.2881	26.0952	5.8483e+07	24.9488	26.1217	25.3864	26.3286	5.8483e+07	0	678.335	77	41	1117	4	4	4282.35
A0A7I4XSV1	phosphoenolpyruvate carboxykinase (GTP) OS=Haemonchus contortus OX=6289 PE=3 SV=1	phosphoenolpyruvate carboxykinase (GTP)	25.2363	24.6279	24.9057	24.7103	3.17293e+07	25.1304	24.6256	24.8825	24.4954	3.17293e+07	25.4768	24.5066	25.2117	24.5486	3.17293e+07	25.277	24.3537	24.9517	24.3976	3.17293e+07	0	673.783	72	41	1098	1	4	4238.79
A0A7I4YZY5	Succinate dehydrogenase [ubiquinone] flavoprotein subunit, mitochondrial OS=Haemonchus contortus OX=6289 PE=3 SV=1	Succinate dehydrogenase [ubiquinone] flavoprotein subunit, mitochondrial	30.5414	30.5476	30.6317	30.6277	1.62086e+09	30.5819	30.609	30.6058	30.6469	1.62086e+09	30.5722	30.4689	30.5905	30.6473	1.62086e+09	30.5898	30.4719	30.5844	30.6374	1.62086e+09	0	649.478	67	38	1032	36	38	4274.7
U6PJY1	Actin actin domain containing protein OS=Haemonchus contortus OX=6289 GN=HCOI_01137800 PE=3 SV=1	Actin actin domain containing protein	29.0199	29.0258	31.1058	30.9798	1.4851e+09	29.0307	28.9402	31.0189	31.0714	1.4851e+09	29.0766	29.0028	31.0304	30.9894	1.4851e+09	28.9995	29.0231	31.1224	30.9463	1.4851e+09	0	649.06	74	26	5031	0	2	19874.2
A0A7I4YFS8	Receptor L-domain domain-containing protein OS=Haemonchus contortus OX=6289 PE=4 SV=1	Receptor L-domain domain-containing protein	24.9836	25.2685	27.9684	28.3805	1.77128e+08	24.8894	25.2068	28.2019	28.4824	1.77128e+08	25.2448	25.234	28.3158	28.0401	1.77128e+08	24.9611	24.8763	27.8646	28.4592	1.77128e+08	0	629.99	43	54	705	2	17	2755.99
A0A7I4YXI6	WW domain-containing protein OS=Haemonchus contortus OX=6289 PE=4 SV=1	WW domain-containing protein	29.384	28.9437	28.3333	28.2429	4.98062e+08	29.3627	29.2066	28.367	28.1722	4.98062e+08	29.2092	29.3593	28.6299	28.3891	4.98062e+08	29.2567	29.3536	28.3333	28.2739	4.98062e+08	0	621.001	44	64	717	64	64	2648.21
A0A7I4XUR8	Tr-type G domain-containing protein OS=Haemonchus contortus OX=6289 PE=4 SV=1	Tr-type G domain-containing protein	30.3159	30.2723	29.5574	29.6758	1.03497e+09	30.2408	30.0806	29.5372	29.6217	1.03497e+09	30.2408	30.2725	29.6384	29.7199	1.03497e+09	30.2739	30.2635	29.5913	29.6906	1.03497e+09	0	611.944	65	52	783	38	51	2997.71
A0A7I4Y790	Uncharacterized protein OS=Haemonchus contortus OX=6289 PE=4 SV=1	Uncharacterized protein	24.619	24.0497	26.1196	26.523	5.38423e+07	24.2072	24.5224	26.2795	26.3491	5.38423e+07	24.0516	24.183	26.4427	26.2963	5.38423e+07	24.5746	24.2486	26.3506	26.4668	5.38423e+07	0	610.351	45	56	598	6	8	2466.05
A0A7I4Y5D1	Probable methylmalonate-semialdehyde/malonate-semialdehyde dehydrogenase [acylating], mitochondrial OS=Haemonchus contortus OX=6289 PE=3 SV=1	Probable methylmalonate-semialdehyde/malonate-semialdehyde dehydrogenase [acylating], mitochondrial	28.9588	29.1122	30.0753	30.315	9.23443e+08	29.0992	29.3078	29.963	30.3003	9.23443e+08	29.1555	29.1484	30.084	30.2797	9.23443e+08	28.9153	29.1489	30.123	30.3595	9.23443e+08	0	598.864	70	31	1039	0	20	3953.05
A0A7I4Y9K3	Glycine cleavage system P protein OS=Haemonchus contortus OX=6289 PE=3 SV=1	Glycine cleavage system P protein	29.3958	28.9854	28.9883	29.029	5.8933e+08	29.4116	29.1222	28.9639	28.9978	5.8933e+08	29.4247	29.1789	29.048	29.1418	5.8933e+08	29.453	29.0766	28.9983	29.0787	5.8933e+08	0	581.672	65	47	524	47	47	2231.35
A0A7I4YFP2	Intestinal prolyl carboxypeptidase 2 OS=Haemonchus contortus OX=6289 PE=3 SV=1	Intestinal prolyl carboxypeptidase 2	30.8277	30.733	30.2206	30.0087	1.44212e+09	30.6943	30.6647	30.1146	30.1315	1.44212e+09	30.8192	30.6659	30.1709	30.0662	1.44212e+09	30.7689	30.5597	30.1672	30.0718	1.44212e+09	0	579.229	39	39	1268	36	36	4655.97
A0A7I4YHD0	2-oxoglutarate dehydrogenase, mitochondrial OS=Haemonchus contortus OX=6289 PE=3 SV=1	2-oxoglutarate dehydrogenase, mitochondrial	28.3313	28.1891	28.5794	28.5604	3.70084e+08	28.3804	28.2853	28.6479	28.6208	3.70084e+08	28.4031	28.2038	28.649	28.6313	3.70084e+08	28.2484	28.124	28.6651	28.532	3.70084e+08	0	578.279	52	47	753	30	33	2844.02
A0A6F7PEZ2	fumarate hydratase OS=Haemonchus contortus OX=6289 PE=3 SV=1	fumarate hydratase	30.4475	30.5266	30.408	30.4162	1.49603e+09	30.5919	30.5046	30.4471	30.3451	1.49603e+09	30.5491	30.4947	30.3928	30.3562	1.49603e+09	30.5792	30.4124	30.3221	30.3928	1.49603e+09	0	573.903	67	25	878	23	25	4088.13
A0A7I4Y9D1	Calcium-transporting ATPase OS=Haemonchus contortus OX=6289 PE=3 SV=1	Calcium-transporting ATPase	28.5061	28.4782	29.0407	29.1176	4.70907e+08	28.4191	28.5615	29.0009	29.1372	4.70907e+08	28.4646	28.423	29.1418	29.1084	4.70907e+08	28.388	28.3648	29.1435	29.1213	4.70907e+08	0	564.186	49	42	623	1	42	2478.45
A0A7I4YQ65	Heat shock protein 70 OS=Haemonchus contortus OX=6289 PE=3 SV=1	Heat shock protein 70	29.9611	30.105	29.6095	29.6634	9.68754e+08	30.0936	30.0308	29.7191	29.6545	9.68754e+08	30.0601	29.9884	29.7315	29.711	9.68754e+08	30.084	29.996	29.6622	29.7019	9.68754e+08	0	544.496	64	39	842	24	35	3160.1
A0A7I5EC54	Spectrin beta chain OS=Haemonchus contortus OX=6289 PE=3 SV=1	Spectrin beta chain	28.0172	28.0809	28.0969	28.1233	2.7534e+08	27.8509	28.1237	28.0537	28.1499	2.7534e+08	27.9481	27.9631	28.15	28.1244	2.7534e+08	27.8826	27.8828	28.12	28.1262	2.7534e+08	0	542.941	40	96	450	91	96	1704.57
A0A7I5ECY3	Alpha-1,4 glucan phosphorylase OS=Haemonchus contortus OX=6289 PE=3 SV=1	Alpha-1,4 glucan phosphorylase	29.4217	29.2799	29.4877	29.5043	6.96267e+08	29.2658	29.2176	29.4086	29.4775	6.96267e+08	29.3298	29.2278	29.5407	29.4678	6.96267e+08	29.2111	29.2283	29.484	29.5291	6.96267e+08	0	542.272	67	48	555	0	48	2276.7
A0A7I4YEN3	Receptor L-domain domain-containing protein OS=Haemonchus contortus OX=6289 PE=4 SV=1	Receptor L-domain domain-containing protein	24.2784	24.6937	28.2844	28.2656	1.83981e+08	24.8599	25.197	28.2406	28.2413	1.83981e+08	24.6597	24.7838	28.4123	27.8963	1.83981e+08	24.7029	24.6168	28.1894	28.3267	1.83981e+08	0	538.86	39	48	611	14	16	2400.4
A0A7I4YQE1	Alpha-actinin, sarcomeric OS=Haemonchus contortus OX=6289 PE=3 SV=1	Alpha-actinin, sarcomeric	23.1603	23.2988	24.4193	24.3861	1.53585e+07	23.0785	23.2338	24.2624	24.3129	1.53585e+07	23.3699	23.268	24.2704	24.2241	1.53585e+07	22.7504	22.8531	24.3512	24.3192	1.53585e+07	0	535.689	66	67	602	5	5	2410.4
U6PW36	Enolase OS=Haemonchus contortus OX=6289 PE=2 SV=1	Enolase	30.3962	30.4537	30.7649	30.7587	1.66486e+09	30.4954	30.4525	30.8626	30.7747	1.66486e+09	30.4601	30.5304	30.7628	30.7877	1.66486e+09	30.4022	30.4469	30.8071	30.7351	1.66486e+09	0	531.295	77	28	1212	26	28	4950.17
A0A7I4Y9A3	Elongation factor 1-alpha OS=Haemonchus contortus OX=6289 PE=3 SV=1	Elongation factor 1-alpha	23.9008	23.8917	23.7855	23.8708	1.66027e+07	23.9398	23.6997	23.8155	23.8029	1.66027e+07	23.9129	24.0107	23.7291	23.8495	1.66027e+07	23.9986	23.9646	23.9831	23.9202	1.66027e+07	0	529.133	71	29	899	2	3	3486.01
A0A6F7Q068	Alpha-actinin, sarcomeric OS=Haemonchus contortus OX=6289 PE=3 SV=1	Alpha-actinin, sarcomeric	18.0915	18.2227	18.1261	18.2901	249858																0	526.095	64	63	563	0	1	2308.46
A0A7I4YJK2	Filamin-C OS=Haemonchus contortus OX=6289 PE=3 SV=1	Filamin-C	28.147	28.0177	28.5469	28.365	3.34875e+08	28.1618	28.0592	28.5643	28.3083	3.34875e+08	28.1595	28.0754	28.5285	28.3694	3.34875e+08	28.092	28.0319	28.5009	28.3884	3.34875e+08	0	521.288	33	67	429	55	67	1797.73
A0A7I4YCB6	Fructose-bisphosphate aldolase OS=Haemonchus contortus OX=6289 PE=3 SV=1	Fructose-bisphosphate aldolase	29.0759	29.3175	29.9288	30.0446	9.11446e+08	29.4825	29.4701	30.19	30.0446	9.11446e+08	29.2236	29.5554	30.1224	29.9811	9.11446e+08	29.4119	29.1157	30.0957	29.9764	9.11446e+08	0	516.264	83	31	954	26	26	3938.25
A0A7I4XYJ2	Elongation factor 1-alpha OS=Haemonchus contortus OX=6289 PE=3 SV=1	Elongation factor 1-alpha	24.4812	24.7561	24.2078	24.201	2.3074e+07	24.5138	24.742	24.2145	24.1613	2.3074e+07	24.7394	24.7823	24.2415	24.2458	2.3074e+07	24.6112	24.5527	24.266	24.2063	2.3074e+07	0	515.027	69	29	927	2	3	3556.26
A0A7I5E751	Propionyl-CoA carboxylase alpha chain, mitochondrial OS=Haemonchus contortus OX=6289 PE=4 SV=1	Propionyl-CoA carboxylase alpha chain, mitochondrial	30.1874	30.14	30.1534	30.1889	1.23367e+09	30.2334	30.2563	30.1257	30.139	1.23367e+09	30.1745	30.1596	30.1178	30.2307	1.23367e+09	30.2696	29.9959	30.1549	30.1978	1.23367e+09	0	511.598	61	42	847	38	42	3104.7
A0A7I4Z316	M20_dimer domain-containing protein OS=Haemonchus contortus OX=6289 PE=3 SV=1	M20_dimer domain-containing protein	30.1624	30.1062	29.7907	29.7864	1.08294e+09	30.2558	30.1123	29.8147	29.7265	1.08294e+09	30.2255	30.0776	29.8051	29.806	1.08294e+09	30.2237	30.023	29.8822	29.8449	1.08294e+09	0	510.89	77	32	836	30	32	3048.8
A0A7I4YZW9	Spectrin beta chain OS=Haemonchus contortus OX=6289 PE=3 SV=1	Spectrin beta chain	26.7322	26.9519	27.1601	27.3156	1.34534e+08	26.6387	26.8548	27.166	27.3251	1.34534e+08	26.7381	26.7796	27.2221	27.331	1.34534e+08	26.6645	26.7082	27.1898	27.3263	1.34534e+08	0	510.813	28	120	420	116	119	1387.55
A0A7I4Y8X3	Ornithine aminotransferase OS=Haemonchus contortus OX=6289 PE=3 SV=1	Ornithine aminotransferase	29.5336	29.248	29.4356	29.3611	7.12453e+08	29.5358	29.2061	29.387	29.3814	7.12453e+08	29.5378	29.3918	29.3352	29.3906	7.12453e+08	29.6275	29.3998	29.3776	29.415	7.12453e+08	0	504.028	83	32	788	0	32	2900.37
A0A7I4Y863	Uncharacterized protein OS=Haemonchus contortus OX=6289 PE=4 SV=1	Uncharacterized protein	21.4872	21.8194	23.677	23.6832	1.1094e+07	21.2114	21.8117	23.6486	23.5949	1.1094e+07	21.4395	21.6053	23.6032	23.4624	1.1094e+07	21.8331	21.8035	24.0636	23.7879	1.1094e+07	0	502.09	38	47	499	1	1	2077.63
A0A7I4YPE8	PDZ and LIM domain protein Zasp OS=Haemonchus contortus OX=6289 PE=4 SV=1	PDZ and LIM domain protein Zasp	22.0953	22.3534	23.5303	23.6234	1.36415e+07	21.7592	22.6751	23.2536	23.2557	1.36415e+07	22.1461	22.2954	23.3883	23.5843	1.36415e+07	22.1139	22.2953	24.2209	23.5645	1.36415e+07	0	499.525	85	36	765	0	4	2962.52
A0A7I4YXT9	Aminopeptidase OS=Haemonchus contortus OX=6289 PE=3 SV=1	Aminopeptidase	29.0203	28.8987	28.5902	28.4949	4.32744e+08	28.9532	28.7122	28.5056	28.5421	4.32744e+08	29.0997	28.6548	28.6001	28.5933	4.32744e+08	28.9768	28.8648	28.5794	28.573	4.32744e+08	0	481.056	51	43	447	41	41	1942.46
A0A7I4YZ09	Calponin-like protein OV9M OS=Haemonchus contortus OX=6289 PE=3 SV=1	Calponin-like protein OV9M	27.4465	27.7883	28.9076	29.1381	4.11661e+08	27.6948	27.9525	29.1938	29.2294	4.11661e+08	27.4305	27.8896	29.1054	29.1644	4.11661e+08	27.6718	27.7063	29.0557	29.1868	4.11661e+08	0	476.837	75	28	678	26	27	2757.4
A0A7I4Y5R5	Acetyl-CoA hydrolase OS=Haemonchus contortus OX=6289 PE=3 SV=1	Acetyl-CoA hydrolase	29.2636	29.2106	29.105	29.0204	6.72396e+08	29.2672	29.3025	29.1065	29.0132	6.72396e+08	29.238	29.1863	28.9809	29.168	6.72396e+08	29.3462	29.1345	29.1586	29.0891	6.72396e+08	0	475.092	77	25	693	16	18	3277.6
A0A7I4YM26	PDZ and LIM domain protein Zasp OS=Haemonchus contortus OX=6289 PE=4 SV=1	PDZ and LIM domain protein Zasp	22.8931	23.0173	23.7216	23.8666	1.26136e+07	22.7841	23.1391	23.8564	24.0561	1.26136e+07	23.0036	23.1405	23.8305	23.9238	1.26136e+07	22.6083	22.761	23.861	23.8875	1.26136e+07	0	472.861	76	36	719	1	4	2767.54
A0A7I4YU82	Actin OS=Haemonchus contortus OX=6289 PE=3 SV=1	Actin	23.9751	24.1211	23.9004	24.2041	1.58119e+07	23.9738	24.0649	23.9885	24.037	1.58119e+07	24.0177	24.1222	24.0501	24.1122	1.58119e+07	23.953	23.8576	23.9484	24.0582	1.58119e+07	0	469.842	66	25	4136	0	1	16305.8
A0A7I4YD57	Heat shock protein 60 OS=Haemonchus contortus OX=6289 PE=3 SV=1	Heat shock protein 60	29.7475	29.7365	29.1472	29.0894	7.43027e+08	29.8547	29.7987	29.1922	29.0575	7.43027e+08	29.7653	29.7513	29.0962	29.092	7.43027e+08	29.8913	29.7643	29.1173	29.0986	7.43027e+08	0	464.342	78	34	577	28	30	2269.15
A0A7I4Z633	ATP synthase subunit beta OS=Haemonchus contortus OX=6289 PE=3 SV=1	ATP synthase subunit beta	29.8478	29.7846	29.5835	29.6959	8.88539e+08	29.9029	29.8847	29.6159	29.6502	8.88539e+08	29.849	29.8735	29.608	29.6835	8.88539e+08	29.9246	29.8507	29.6517	29.6571	8.88539e+08	0	463.87	71	26	706	17	25	2670.14
A0A7I4Y850	Actin OS=Haemonchus contortus OX=6289 PE=3 SV=1	Actin	28.9796	29.2097	28.5399	28.4366	4.69445e+08	29.0229	29.0856	28.3765	28.2488	4.69445e+08	28.9011	28.8497	28.388	28.4289	4.69445e+08	29.0393	28.9145	28.4769	28.4883	4.69445e+08	0	448.522	77	25	2169	7	7	7453.71
A0A7I4YJH5	10-formyltetrahydrofolate dehydrogenase OS=Haemonchus contortus OX=6289 PE=3 SV=1	10-formyltetrahydrofolate dehydrogenase	29.154	28.975	28.9062	29.0118	5.22332e+08	28.9593	28.9613	28.8166	28.988	5.22332e+08	28.9568	28.8477	28.8931	28.9728	5.22332e+08	29.0583	28.9017	28.935	28.9854	5.22332e+08	0	445.248	63	53	689	48	53	2362.59
A0A7I4Y9W7	Fructose-bisphosphate aldolase OS=Haemonchus contortus OX=6289 PE=3 SV=1	Fructose-bisphosphate aldolase	29.6016	29.649	29.2748	29.4138	7.83689e+08	29.823	29.7397	29.4255	29.3099	7.83689e+08	29.6652	29.782	29.2279	29.4096	7.83689e+08	29.7769	29.4229	29.3484	29.3674	7.83689e+08	0	444.822	68	23	672	20	21	2918.06
A0A7I4YE14	Actin OS=Haemonchus contortus OX=6289 PE=3 SV=1	Actin	23.8684	24.0724	24.7349	24.7877	2.25467e+07	23.7831	23.9679	24.7849	24.8259	2.25467e+07	23.8683	23.9918	24.8249	24.7781	2.25467e+07	23.7913	23.8891	24.7492	24.7091	2.25467e+07	0	439.468	66	25	3646	2	2	14479.2
A0A7I4Y776	Apical gut membrane polyprotein OS=Haemonchus contortus OX=6289 PE=3 SV=1	Apical gut membrane polyprotein	28.7172	28.4092	28.3028	28.4045	4.01764e+08	28.8621	28.6802	28.5031	28.4461	4.01764e+08	28.6442	28.6349	28.3363	28.5851	4.01764e+08	29.0828	28.7594	28.4195	28.4814	4.01764e+08	0	435.555	52	34	419	31	32	1812.07
A0A7I4YU77	glutamine synthetase OS=Haemonchus contortus OX=6289 PE=3 SV=1	glutamine synthetase	29.9614	29.9461	30.0545	29.783	1.08421e+09	29.8616	30.0027	30.036	29.8265	1.08421e+09	29.9143	29.8276	30.0048	29.7769	1.08421e+09	29.7604	29.6576	30.1881	29.7224	1.08421e+09	0	434.275	70	26	680	24	24	2813.82
A0A7I4YV33	Colicin import membrane protein OS=Haemonchus contortus OX=6289 PE=4 SV=1	Colicin import membrane protein	27.4164	27.7586	29.5098	29.5791	5.01302e+08	27.4773	27.726	29.5461	29.7121	5.01302e+08	27.4058	27.5895	29.5838	29.5813	5.01302e+08	27.6299	27.4928	29.4185	29.6402	5.01302e+08	0	432.53	63	48	730	0	48	2621.91
A0A7I4YTB6	Dynamin-type G domain-containing protein OS=Haemonchus contortus OX=6289 PE=4 SV=1	Dynamin-type G domain-containing protein	28.4878	28.7124	27.7742	27.886	3.16795e+08	28.4893	28.7081	27.8222	27.8718	3.16795e+08	28.4948	28.5586	27.8334	27.927	3.16795e+08	28.5084	28.3804	27.834	27.8643	3.16795e+08	0	430.821	55	50	413	1	47	1676.3
A0A7I4XTD0	alanine transaminase OS=Haemonchus contortus OX=6289 PE=3 SV=1	alanine transaminase	28.7252	28.4285	28.504	28.5658	3.86085e+08	28.6097	28.3382	28.5463	28.6088	3.86085e+08	28.7211	28.4697	28.5489	28.613	3.86085e+08	28.7134	28.4225	28.4962	28.583	3.86085e+08	0	428.244	59	26	424	20	20	1814.23
Q25049	Tubulin beta chain OS=Haemonchus contortus OX=6289 PE=2 SV=1	Tubulin beta chain	26.8498	27.0524	26.6963	26.9113	1.35005e+08	26.9361	27.0248	26.8422	26.8548	1.35005e+08	26.9434	27.1284	26.788	26.9717	1.35005e+08	26.9656	26.9532	26.8747	26.9527	1.35005e+08	0	427.708	72	25	591	7	8	2280.24
A0A7I4YUT0	Heat shock protein 90 OS=Haemonchus contortus OX=6289 PE=3 SV=1	Heat shock protein 90	29.3579	29.328	28.5442	28.6045	5.17019e+08	29.2267	29.2721	28.5239	28.5623	5.17019e+08	29.2914	29.156	28.5857	28.6607	5.17019e+08	29.3231	29.2283	28.5229	28.7279	5.17019e+08	0	423.976	58	38	557	29	38	2174.82
A0A7I5E8B7	vesicle-fusing ATPase OS=Haemonchus contortus OX=6289 PE=4 SV=1	vesicle-fusing ATPase	27.9996	28.069	27.9506	28.0191	2.70205e+08	28.1489	28.0088	27.9674	27.9529	2.70205e+08	28.0399	28.0869	27.8699	27.9531	2.70205e+08	28.1401	28.0556	27.8384	27.9548	2.70205e+08	0	423.268	67	47	324	35	46	1420.38
A0A7I4Y5P2	Putative zinc metallopeptidase OS=Haemonchus contortus OX=6289 PE=3 SV=1	Putative zinc metallopeptidase	28.0866	28.7533	28.0517	28.3099	3.40348e+08	28.0777	28.5991	28.1542	28.2883	3.40348e+08	28.3844	28.6294	28.1189	28.4483	3.40348e+08	28.5001	28.7591	28.0988	28.4681	3.40348e+08	0	419.396	54	36	391	33	34	1592.31
A0A7I4YNV2	Aminotran_1_2 domain-containing protein OS=Haemonchus contortus OX=6289 PE=3 SV=1	Aminotran_1_2 domain-containing protein	30.0767	29.7679	29.4095	29.4309	8.84928e+08	30.0524	29.8675	29.3301	29.3565	8.84928e+08	30.072	29.9276	29.3213	29.4699	8.84928e+08	29.8918	29.8337	29.4529	29.3701	8.84928e+08	0	417.161	68	23	480	23	23	1961.98
A0A7I4Y231	Multifunctional fusion protein OS=Haemonchus contortus OX=6289 PE=3 SV=1	Multifunctional fusion protein	30.075	30.2523	29.9597	29.9666	1.13606e+09	30.1985	30.034	29.9338	30.081	1.13606e+09	30.2762	30.0938	29.9169	30.1108	1.13606e+09	30.177	30.1336	29.9474	30.0573	1.13606e+09	0	415.939	61	33	832	26	26	2978.76
A0A7I4YA07	methylmalonyl-CoA mutase OS=Haemonchus contortus OX=6289 PE=3 SV=1	methylmalonyl-CoA mutase	28.8255	29.0136	28.596	28.9034	4.59943e+08	28.861	29.0789	28.5733	28.9197	4.59943e+08	28.6698	28.9359	28.6252	29.025	4.59943e+08	28.7779	28.6613	28.5489	28.9708	4.59943e+08	0	414.211	53	36	452	21	36	1743.17
A0A7I4XTS3	Intermediate filament protein A OS=Haemonchus contortus OX=6289 PE=3 SV=1	Intermediate filament protein A	28.6761	28.8368	29.0016	29.0025	4.95758e+08	28.7167	28.8343	29.0707	29.0759	4.95758e+08	28.7724	28.681	28.9561	29.0243	4.95758e+08	28.7515	28.7709	29.0488	28.9894	4.95758e+08	0	414.162	69	46	657	4	39	2392.46
A0A7I4XXR0	phosphoglycerate mutase (2,3-diphosphoglycerate-independent) OS=Haemonchus contortus OX=6289 PE=3 SV=1	phosphoglycerate mutase (2,3-diphosphoglycerate-independent)	28.3509	28.1753	28.6166	28.6683	3.81327e+08	28.4932	28.1487	28.6453	28.6737	3.81327e+08	28.3971	28.2993	28.6085	28.6467	3.81327e+08	28.3563	28.441	28.5811	28.6614	3.81327e+08	0	413.775	61	31	423	31	31	1760.14
A0A7I4Y8G8	Intermediate filament protein B OS=Haemonchus contortus OX=6289 PE=3 SV=2	Intermediate filament protein B	28.738	28.9605	29.1531	29.1875	5.48339e+08	28.877	29.0313	29.2499	29.2714	5.48339e+08	28.814	28.8449	29.1405	29.1817	5.48339e+08	28.8808	28.8761	29.2056	29.1954	5.48339e+08	0	405.646	69	46	810	2	46	2728.4
A0A7I4Z1I0	Phosphoglycerate kinase OS=Haemonchus contortus OX=6289 PE=3 SV=1	Phosphoglycerate kinase	29.425	29.2042	29.3973	29.3505	6.8148e+08	29.4612	29.219	29.3411	29.4216	6.8148e+08	29.4703	29.3455	29.4929	29.4085	6.8148e+08	29.4175	29.2699	29.4414	29.3839	6.8148e+08	0	405.033	67	27	559	17	19	2330.75
A0A7I5E5J6	Calponin-like protein OV9M OS=Haemonchus contortus OX=6289 PE=3 SV=1	Calponin-like protein OV9M	29.0944	29.1888	31.3143	31.4358	1.79548e+09	29.227	29.2116	31.4295	31.5053	1.79548e+09	29.1924	29.1978	31.39	31.4363	1.79548e+09	29.0828	29.1104	31.4119	31.4832	1.79548e+09	0	402.358	53	25	1069	0	25	3985.09
A0A6F7P888	Malate dehydrogenase OS=Haemonchus contortus OX=6289 PE=3 SV=1	Malate dehydrogenase	29.3966	29.3479	29.7237	29.6938	8.42958e+08	29.5222	29.6175	29.8734	29.7814	8.42958e+08	29.3807	29.5176	29.7112	29.7973	8.42958e+08	29.6042	29.4016	29.8132	29.7453	8.42958e+08	0	394.767	79	20	492	20	20	2089.78
A0A7I5EDP0	Propionyl-CoA carboxylase beta chain, mitochondrial OS=Haemonchus contortus OX=6289 PE=4 SV=1	Propionyl-CoA carboxylase beta chain, mitochondrial	26.9586	26.7985	26.9103	26.8166	1.21859e+08	26.8798	26.8397	26.8284	26.6743	1.21859e+08	26.7784	26.6998	26.7563	26.7841	1.21859e+08	26.9486	26.6217	26.8071	26.7477	1.21859e+08	0	394.753	60	30	455	7	7	1817.04
A0A7I4Z7J0	Myosin heavy chain, nonmuscle OS=Haemonchus contortus OX=6289 PE=3 SV=1	Myosin heavy chain, nonmuscle	27.4378	27.5231	26.9841	27.0375	1.51504e+08	27.2384	27.4717	26.8695	27.0265	1.51504e+08	27.2698	27.4097	27.0197	27.0539	1.51504e+08	27.2938	27.3216	26.932	27.0132	1.51504e+08	0	383.958	35	72	293	68	71	1140.8
W6NAL4	Heat shock protein 70 domain containing protein OS=Haemonchus contortus OX=6289 GN=HCOI_00589700 PE=3 SV=1	Heat shock protein 70 domain containing protein	28.7626	28.7954	28.1404	28.1584	3.80867e+08	28.8695	28.8547	28.2492	28.2639	3.80867e+08	28.8209	28.7573	28.2163	28.2631	3.80867e+08	28.8899	28.6905	28.1964	28.2089	3.80867e+08	0	368.704	61	39	421	35	38	1689.4
A0A7I4Y004	ATP synthase subunit alpha OS=Haemonchus contortus OX=6289 PE=3 SV=1	ATP synthase subunit alpha	29.6215	29.7489	29.4156	29.5343	7.6974e+08	29.6419	29.8091	29.412	29.529	7.6974e+08	29.6432	29.7026	29.4542	29.5176	7.6974e+08	29.6287	29.5582	29.4499	29.4625	7.6974e+08	0	362.847	58	31	633	20	31	2286.05
A0A7I4YM01	Dihydrolipoyl dehydrogenase OS=Haemonchus contortus OX=6289 PE=3 SV=1	Dihydrolipoyl dehydrogenase	29.0967	28.9619	29.3905	29.2783	6.3259e+08	29.2525	29.073	29.4093	29.2892	6.3259e+08	29.2467	29.0699	29.3177	29.2944	6.3259e+08	29.2654	28.989	29.3625	29.2646	6.3259e+08	0	360.891	49	20	437	19	20	1883.86
A0A7I4Y6T4	Acetyl-CoA hydrolase OS=Haemonchus contortus OX=6289 PE=3 SV=1	Acetyl-CoA hydrolase	26.717	26.6964	27.0906	27.134	1.46696e+08	26.8667	27.0157	27.1907	27.1709	1.46696e+08	26.8027	26.7495	27.0634	27.0917	1.46696e+08	26.9505	26.8593	27.2482	27.172	1.46696e+08	0	355.521	70	22	280	12	14	1251.97
A0A7I4Z4X8	Protein disulfide-isomerase OS=Haemonchus contortus OX=6289 PE=3 SV=1	Protein disulfide-isomerase	30.6983	30.829	30.5404	30.5885	1.73514e+09	30.8477	30.8337	30.613	30.5901	1.73514e+09	30.771	30.8196	30.5606	30.5895	1.73514e+09	30.9283	30.7245	30.604	30.5923	1.73514e+09	0	353.81	72	38	779	37	38	2428.86
A0A7I4YWE5	Aminopeptidase OS=Haemonchus contortus OX=6289 PE=3 SV=1	Aminopeptidase	28.7478	29.2883	28.5636	28.6715	4.65193e+08	28.7626	29.0776	28.5625	28.7567	4.65193e+08	28.9972	29.2032	28.6453	28.763	4.65193e+08	28.968	29.1641	28.6355	28.8299	4.65193e+08	0	353.761	46	43	403	36	36	1611.66
A0A7I5E887	Malic enzyme OS=Haemonchus contortus OX=6289 PE=3 SV=1	Malic enzyme	27.2668	26.9277	28.0144	27.9655	2.05157e+08	27.286	27.1489	27.8826	27.8834	2.05157e+08	27.2001	27.1365	27.9324	27.8301	2.05157e+08	27.2294	27.0396	27.9013	27.881	2.05157e+08	0	352.387	52	29	322	0	21	1335.74
A0A7I5ED30	Aminopeptidase OS=Haemonchus contortus OX=6289 PE=3 SV=1	Aminopeptidase	28.2636	28.3449	27.9836	27.9522	2.8285e+08	28.169	28.2537	27.7893	28.0573	2.8285e+08	28.3131	28.3624	27.8464	28.0203	2.8285e+08	28.1724	28.3596	27.8334	27.9503	2.8285e+08	0	351.228	50	48	391	39	39	1452.35
A0A7I4YF31	Serine hydroxymethyltransferase OS=Haemonchus contortus OX=6289 PE=3 SV=1	Serine hydroxymethyltransferase	28.7787	28.6967	28.3485	28.4154	3.96621e+08	28.7769	28.6122	28.3685	28.3975	3.96621e+08	28.6773	28.701	28.273	28.5127	3.96621e+08	28.8625	28.5438	28.3962	28.4745	3.96621e+08	0	338.248	60	27	347	27	27	1456.1
A0A7I4YY51	Sodium/potassium-transporting ATPase subunit alpha OS=Haemonchus contortus OX=6289 PE=3 SV=1	Sodium/potassium-transporting ATPase subunit alpha	26.761	26.8958	27.2563	27.4038	1.41488e+08	26.6518	26.8174	27.272	27.4727	1.41488e+08	26.7472	26.7264	27.3551	27.4251	1.41488e+08	26.7092	26.6771	27.3901	27.4489	1.41488e+08	0	333.389	46	42	225	36	42	891.69
A0A7I4YP38	Putative zinc metallopeptidase OS=Haemonchus contortus OX=6289 PE=3 SV=1	Putative zinc metallopeptidase	28.7241	29.4002	28.6663	28.7265	5.09467e+08	28.6529	29.1482	28.7994	28.7951	5.09467e+08	28.9502	29.2289	28.6829	28.8787	5.09467e+08	29.027	29.2626	28.8018	28.8731	5.09467e+08	0	333.267	43	32	422	32	32	1669.26
A0A7I4YHA9	Heat shock protein 70 OS=Haemonchus contortus OX=6289 PE=3 SV=1	Heat shock protein 70	27.1707	27.2451	28.0348	28.186	2.32825e+08	27.27	27.1513	28.1824	28.1289	2.32825e+08	27.1845	27.1885	28.1889	28.1178	2.32825e+08	27.44	27.1619	28.1677	28.1061	2.32825e+08	0	330.462	50	35	473	16	16	1740.64
A0A7I4Z188	Adenylate kinase isoenzyme 1 OS=Haemonchus contortus OX=6289 PE=3 SV=1	Adenylate kinase isoenzyme 1	28.4445	28.3448	29.286	29.2052	5.31891e+08	28.4722	28.4946	29.2342	29.141	5.31891e+08	28.491	28.3837	29.3202	29.1716	5.31891e+08	28.5204	28.3508	29.2987	29.2344	5.31891e+08	0	329.753	61	29	340	6	29	1404.97
A0A7I5E6T0	Vigilin OS=Haemonchus contortus OX=6289 PE=4 SV=1	Vigilin	27.9673	28.2057	27.2051	27.3115	2.17013e+08	28.027	28.155	27.2929	27.3076	2.17013e+08	28.035	27.8591	27.2192	27.3415	2.17013e+08	28.0667	27.8917	27.1943	27.3543	2.17013e+08	0	328.483	47	57	274	56	57	1018.24
A0A7I4Z6C8	LTD domain-containing protein OS=Haemonchus contortus OX=6289 PE=4 SV=1	LTD domain-containing protein	28.2621	28.3248	27.8224	27.7653	2.88233e+08	28.332	28.5425	27.9331	27.7752	2.88233e+08	28.329	28.4621	27.9468	27.7428	2.88233e+08	28.3736	28.3692	27.9705	27.8013	2.88233e+08	0	327.614	54	33	404	33	33	1504.83
A0A7I4Y809	Malic enzyme OS=Haemonchus contortus OX=6289 PE=3 SV=1	Malic enzyme	28.0927	27.8914	28.1809	28.3823	2.90136e+08	28.0198	28.0312	28.1303	28.3494	2.90136e+08	28.1293	28.0439	28.2204	28.309	2.90136e+08	28.0322	27.9877	28.2164	28.3073	2.90136e+08	0	326.295	52	27	307	18	20	1282.29
A0A7I5E6F3	Aldo keto reductase domain containing protein OS=Haemonchus contortus OX=6289 PE=4 SV=1	Aldo keto reductase domain containing protein	29.7382	29.2001	30.5871	30.4173	1.19999e+09	29.6446	29.4653	30.5649	30.4595	1.19999e+09	29.817	29.3996	30.7446	30.4723	1.19999e+09	29.7658	29.4387	30.6626	30.3902	1.19999e+09	0	324.327	70	18	635	16	16	2103.06
A0A7I4YPA5	Ankyrin-2 OS=Haemonchus contortus OX=6289 PE=4 SV=1	Ankyrin-2	26.0101	26.1216	26.4586	26.5293	8.8669e+07	25.9055	26.2456	26.4611	26.5399	8.8669e+07	25.9725	26.0465	26.544	26.5491	8.8669e+07	26.0443	26.0568	26.6192	26.6265	8.8669e+07	0	323.617	37	56	222	0	53	860.08
A0A7I4YZC1	Propionyl-CoA carboxylase beta chain, mitochondrial OS=Haemonchus contortus OX=6289 PE=4 SV=1	Propionyl-CoA carboxylase beta chain, mitochondrial	18.782	19.3151	19.7042	19.9714	730954																0	323.434	57	25	372	1	1	1515.83
A0A7I4Z5G5	Troponin T OS=Haemonchus contortus OX=6289 PE=3 SV=1	Troponin T	27.9284	28.1279	29.957	29.9366	7.23974e+08	28.1711	28.3713	30.005	30.0049	7.23974e+08	28.0752	28.2003	29.9398	29.9511	7.23974e+08	28.156	28.0742	29.9638	30.0336	7.23974e+08	0	321.866	57	26	675	0	22	2619.72
C5J0J6	Tubulin beta chain OS=Haemonchus contortus OX=6289 GN=tbb-isotype-2 PE=2 SV=1	Tubulin beta chain	24.4019	24.1422	24.6678	24.5006	2.34009e+07	24.3764	24.0776	24.4956	24.4954	2.34009e+07	24.4217	24.2495	24.7478	24.6074	2.34009e+07	24.5404	24.1736	24.574	24.7028	2.34009e+07	0	321.512	57	22	460	5	5	1700.78
A0A7I4YFJ7	Clathrin heavy chain OS=Haemonchus contortus OX=6289 PE=3 SV=2	Clathrin heavy chain	26.7368	26.7978	26.4885	26.6894	1.01898e+08	26.521	26.7474	26.4569	26.7024	1.01898e+08	26.5936	26.5866	26.5796	26.7555	1.01898e+08	26.616	26.6017	26.5661	26.7333	1.01898e+08	0	321.254	40	54	208	53	53	814.21
A0A7I4Y3U5	Putative zinc metallopeptidase OS=Haemonchus contortus OX=6289 PE=3 SV=1	Putative zinc metallopeptidase	28.563	28.6576	28.3352	28.4086	3.7284e+08	28.5097	28.6087	28.3261	28.3416	3.7284e+08	28.4402	28.5592	28.335	28.3585	3.7284e+08	28.4733	28.5394	28.4386	28.4045	3.7284e+08	0	320.657	44	33	292	31	31	1226.23
A0A7I4XUN8	Moesin/ezrin/radixin homolog 1 OS=Haemonchus contortus OX=6289 PE=4 SV=1	Moesin/ezrin/radixin homolog 1	28.5479	28.525	28.2659	28.3477	3.50617e+08	28.424	28.386	28.2429	28.3098	3.50617e+08	28.585	28.4736	28.3128	28.3722	3.50617e+08	28.4866	28.3728	28.2866	28.3585	3.50617e+08	0	316.795	61	41	378	34	36	1378.06
A0A7I4Z0K5	arginine kinase OS=Haemonchus contortus OX=6289 PE=3 SV=1	arginine kinase	29.4698	29.4443	29.928	29.8621	8.98812e+08	29.6203	29.5156	29.8832	29.793	8.98812e+08	29.6114	29.4834	29.9254	29.8126	8.98812e+08	29.5062	29.3957	29.959	29.8102	8.98812e+08	0	315.543	64	22	485	21	21	1962.44
A0A7I5EAY0	ATP-binding region and Heat shock protein Hsp90 domain containing protein OS=Haemonchus contortus OX=6289 PE=3 SV=1	ATP-binding region and Heat shock protein Hsp90 domain containing protein	27.9833	28.1066	28.8897	28.9624	3.94607e+08	27.9076	28.0588	28.8612	28.8962	3.94607e+08	27.9452	27.995	28.9229	28.9733	3.94607e+08	27.9759	27.9165	28.9114	28.9566	3.94607e+08	0	313.562	49	41	347	40	41	1311.46
A0A7I5E8E4	ATP-citrate synthase OS=Haemonchus contortus OX=6289 PE=3 SV=1	ATP-citrate synthase	27.9603	28.1657	26.8608	27.062	1.86975e+08	27.7728	27.9922	26.9124	26.9783	1.86975e+08	27.8645	27.9688	26.8474	27.0843	1.86975e+08	27.8396	27.8415	26.8742	27.1426	1.86975e+08	0	310.697	41	38	203	34	38	869.44
A0A7I4Y152	Pyruvate dehydrogenase E1 component subunit alpha OS=Haemonchus contortus OX=6289 PE=4 SV=1	Pyruvate dehydrogenase E1 component subunit alpha	28.4148	28.5103	28.8776	28.868	4.64126e+08	28.5552	28.7028	28.9959	28.948	4.64126e+08	28.4933	28.5381	28.923	28.8897	4.64126e+08	28.5406	28.3162	29.012	28.9085	4.64126e+08	0	310.54	65	25	457	23	25	1594.44
A0A7I4Z067	Propionyl-CoA carboxylase beta chain, mitochondrial OS=Haemonchus contortus OX=6289 PE=4 SV=1	Propionyl-CoA carboxylase beta chain, mitochondrial	27.0933	26.9779	27.2098	27.3089	1.50333e+08	27.0973	26.8827	27.1958	27.274	1.50333e+08	27.0601	26.9819	27.0882	27.3685	1.50333e+08	27.2673	26.9338	27.1011	27.332	1.50333e+08	0	308.191	56	26	356	10	10	1382.88
A0A7I5ECN0	Glycine-rich cell wall structural protein 1 OS=Haemonchus contortus OX=6289 PE=4 SV=1	Glycine-rich cell wall structural protein 1	25.0477	25.7365	26.9871	27.228	9.46194e+07	25.1923	25.6109	27.0434	27.1781	9.46194e+07	25.3208	25.5988	27.1467	26.9535	9.46194e+07	25.2335	25.4382	26.8735	27.4672	9.46194e+07	0	307.857	98	19	164	19	19	725.06
A0A7I4XXZ3	Glucose-6-phosphate isomerase OS=Haemonchus contortus OX=6289 PE=3 SV=1	Glucose-6-phosphate isomerase	28.9194	28.8449	28.9314	28.7997	4.8934e+08	28.9641	28.7478	28.9517	28.8397	4.8934e+08	29.015	28.855	28.84	28.8042	4.8934e+08	28.8929	28.9056	28.9114	28.8155	4.8934e+08	0	307.773	51	27	336	0	27	1443.68
A0A7I4Y6V7	Staphylococcal nuclease domain-containing protein 1 OS=Haemonchus contortus OX=6289 PE=4 SV=1	Staphylococcal nuclease domain-containing protein 1	27.9308	28.0415	27.2351	27.2852	2.08194e+08	27.9687	28.0171	27.2729	27.2359	2.08194e+08	28.031	27.9684	27.2542	27.2784	2.08194e+08	27.9893	27.8977	27.264	27.3311	2.08194e+08	0	306.431	52	41	256	41	41	1022.05
A0A7I4YXF0	Low-density lipoprotein receptor-related protein 2 OS=Haemonchus contortus OX=6289 PE=4 SV=1	Low-density lipoprotein receptor-related protein 2	26.3196	26.2093	26.2285	26.124	7.71179e+07	26.3721	26.3124	26.1856	26.1388	7.71179e+07	26.3519	26.2158	26.1885	26.1321	7.71179e+07	26.2346	26.2596	26.1506	26.116	7.71179e+07	0	303.064	37	51	234	29	51	862.04
A0A7I5EC24	NADH-ubiquinone oxidoreductase 75 kDa subunit, mitochondrial OS=Haemonchus contortus OX=6289 PE=3 SV=1	NADH-ubiquinone oxidoreductase 75 kDa subunit, mitochondrial	28.502	28.5171	28.2381	28.2982	3.4179e+08	28.521	28.508	28.2973	28.3233	3.4179e+08	28.5879	28.4885	28.259	28.2945	3.4179e+08	28.6022	28.4535	28.2401	28.2907	3.4179e+08	0	301.846	62	40	350	38	40	1261.17
A0A7I5E9A3	Aconitate hydratase, mitochondrial OS=Haemonchus contortus OX=6289 PE=3 SV=1	Aconitate hydratase, mitochondrial	28.6447	28.5714	28.3066	28.4161	3.78624e+08	28.6102	28.6001	28.2909	28.3753	3.78624e+08	28.6248	28.5831	28.3826	28.4339	3.78624e+08	28.7099	28.5676	28.3823	28.4526	3.78624e+08	0	300.488	51	31	283	25	31	1102.82
A0A7I4XTE1	alanine transaminase OS=Haemonchus contortus OX=6289 PE=3 SV=1	alanine transaminase	27.0568	27.0971	27.5495	27.6841	1.74541e+08	27.1366	27.0773	27.5583	27.643	1.74541e+08	27.0903	27.0717	27.5751	27.7508	1.74541e+08	27.0269	27.0962	27.5764	27.6905	1.74541e+08	0	300.441	54	22	266	16	16	1192.03
A0A7I4Y730	Aamy domain-containing protein OS=Haemonchus contortus OX=6289 PE=4 SV=1	Aamy domain-containing protein	27.876	28.0639	27.496	27.5714	2.36772e+08	27.7558	28.1045	27.4768	27.5989	2.36772e+08	27.9365	27.808	27.5199	27.5935	2.36772e+08	27.8546	27.7418	27.7068	27.5668	2.36772e+08	0	300.32	57	29	307	29	29	1163.43
A0A7I4Y7U9	Golgi apparatus protein 1 OS=Haemonchus contortus OX=6289 PE=4 SV=2	Golgi apparatus protein 1	26.5942	26.7311	27.5879	27.6795	1.5698e+08	26.522	26.6625	27.5683	27.7519	1.5698e+08	26.6047	26.6005	27.6286	27.6756	1.5698e+08	26.5107	26.5298	27.6693	27.6861	1.5698e+08	0	299.736	41	45	260	45	45	993.52
A0A7I4XS84	PAZ domain-containing protein OS=Haemonchus contortus OX=6289 PE=3 SV=1	PAZ domain-containing protein	27.2963	27.1924	26.7605	26.6743	1.32699e+08	27.2345	27.147	26.7132	26.4959	1.32699e+08	27.292	27.1573	26.7754	26.6118	1.32699e+08	27.2589	27.2454	26.6662	26.6455	1.32699e+08	0	296.541	54	43	195	0	42	830.84
A0A7I5E638	Protein disulfide-isomerase OS=Haemonchus contortus OX=6289 PE=3 SV=1	Protein disulfide-isomerase	29.6443	29.7283	29.8042	29.8225	9.08336e+08	29.664	29.7455	29.8697	29.7623	9.08336e+08	29.7307	29.6699	29.776	29.7987	9.08336e+08	29.836	29.6974	29.7873	29.8149	9.08336e+08	0	295.998	62	33	464	33	33	1687.54
A0A7I4Y5E4	Myosin head OS=Haemonchus contortus OX=6289 PE=3 SV=1	Myosin head	23.1329	23.4287	23.7745	23.7028	1.19382e+07	22.9406	23.3847	23.7405	23.7793	1.19382e+07	22.9713	23.2461	23.7496	23.7751	1.19382e+07	22.9857	23.0863	23.7519	23.7435	1.19382e+07	0	291.765	20	43	327	17	17	1180.43
A0A7I5E7R8	H(+)-transporting two-sector ATPase OS=Haemonchus contortus OX=6289 PE=3 SV=1	H(+)-transporting two-sector ATPase	27.4452	27.458	27.415	27.4426	1.82203e+08	27.4779	27.436	27.4223	27.4251	1.82203e+08	27.4933	27.4058	27.4666	27.5155	1.82203e+08	27.4932	27.4003	27.4493	27.4865	1.82203e+08	0	291.367	67	32	270	25	32	1000.04
A0A7I4YQ11	Pyruvate kinase OS=Haemonchus contortus OX=6289 PE=3 SV=1	Pyruvate kinase	27.4317	26.9927	27.5722	27.3396	1.85471e+08	27.4135	27.2105	27.4611	27.4128	1.85471e+08	27.3828	26.9243	27.7053	27.3	1.85471e+08	27.2767	26.9902	27.7237	27.3791	1.85471e+08	0	290.746	61	23	272	22	23	1139.49
A0A7I4YT66	Aminopeptidase OS=Haemonchus contortus OX=6289 PE=3 SV=1	Aminopeptidase	27.999	28.206	26.5081	26.7313	1.95029e+08	28.1846	28.2155	26.6143	26.679	1.95029e+08	28.0592	28.2248	26.5519	26.8085	1.95029e+08	28.1024	28.3281	26.5061	26.7042	1.95029e+08	0	289.955	38	40	227	40	40	897.57
A0A7I4Y3B0	Tubulin alpha chain OS=Haemonchus contortus OX=6289 PE=3 SV=1	Tubulin alpha chain	26.4473	26.6744	26.1024	26.1763	9.42957e+07	26.501	26.8773	26.0679	26.1211	9.42957e+07	26.4471	26.6534	26.1041	26.1832	9.42957e+07	26.3863	26.5219	26.1834	26.1324	9.42957e+07	0	287.573	57	19	322	3	8	1395.85
A0A6F7PVQ8	Pyruvate dehydrogenase E1 component subunit beta OS=Haemonchus contortus OX=6289 PE=4 SV=1	Pyruvate dehydrogenase E1 component subunit beta	28.4359	28.3359	28.6175	28.7289	4.02364e+08	28.4783	28.5383	28.7939	28.7056	4.02364e+08	28.3205	28.3554	28.7128	28.7001	4.02364e+08	28.515	28.268	28.7968	28.7511	4.02364e+08	0	283.713	65	15	291	14	15	1360.79
A0A7I5E865	L-serine deaminase OS=Haemonchus contortus OX=6289 PE=4 SV=1	L-serine deaminase	28.341	28.3111	28.3719	28.5245	3.44965e+08	28.3493	28.1569	28.2499	28.4054	3.44965e+08	28.2371	28.2191	28.1291	28.4993	3.44965e+08	28.3118	28.1601	28.2748	28.5113	3.44965e+08	0	283.633	51	23	278	23	23	1150.86
A0A7I4YBL5	Heat shock 70 kDa protein 14 OS=Haemonchus contortus OX=6289 PE=3 SV=1	Heat shock 70 kDa protein 14	27.9988	27.9552	27.5866	27.649	2.28787e+08	27.9677	27.8757	27.6624	27.6406	2.28787e+08	28.0168	27.8872	27.7289	27.7025	2.28787e+08	28.033	27.8129	27.6624	27.7767	2.28787e+08	0	282.61	53	37	256	36	37	1014.68
A0A7I4YX12	Aspartate aminotransferase OS=Haemonchus contortus OX=6289 PE=3 SV=1	Aspartate aminotransferase	28.9561	28.699	29.0886	29.0597	5.18774e+08	28.9952	28.7612	29.0321	28.9855	5.18774e+08	29.0108	28.9371	28.9992	29.0815	5.18774e+08	29.0054	28.7362	29.0181	29.0221	5.18774e+08	0	281.879	62	24	369	0	24	1423.32
Q10737	Aminopeptidase N OS=Haemonchus contortus OX=6289 PE=2 SV=2	Aminopeptidase N	21.0004	21.07	20.4631	20.6878	1.8575e+06	21.0013	20.9903	20.7062	20.6645	1.8575e+06	20.7924	20.7989	20.6463	20.6897	1.8575e+06	21.1285	21.0463	20.5799	20.7095	1.8575e+06	0	275.22	41	38	283	1	1	1037.22
A0A7I4YJC6	ADP/ATP translocase OS=Haemonchus contortus OX=6289 PE=3 SV=1	ADP/ATP translocase	30.0272	29.6226	29.9755	29.9218	1.01508e+09	29.9449	29.6164	29.8871	29.9354	1.01508e+09	29.9803	29.8238	29.9737	29.996	1.01508e+09	29.9766	29.7852	29.9632	29.9776	1.01508e+09	0	274.311	64	23	648	15	16	2060.64
A0A7I4XU95	Enoyl-CoA hydratase OS=Haemonchus contortus OX=6289 PE=3 SV=1	Enoyl-CoA hydratase	27.7918	27.7841	27.4643	27.6186	2.12285e+08	27.8441	27.7879	27.5802	27.6363	2.12285e+08	27.8669	27.7511	27.5776	27.6586	2.12285e+08	27.8219	27.684	27.5674	27.6407	2.12285e+08	0	272.532	62	39	227	0	39	951.02
A0A7I4Y359	PDZ domain-containing protein OS=Haemonchus contortus OX=6289 PE=4 SV=1	PDZ domain-containing protein	25.6329	25.7215	27.0521	26.9672	9.94641e+07	25.537	25.9385	27.0687	26.8925	9.94641e+07	25.6623	25.6895	27.0471	26.8304	9.94641e+07	25.6294	25.5217	27.0982	26.9221	9.94641e+07	0	269.467	73	24	278	0	24	1072.16
A0A7I4XUL7	Tropomyosin OS=Haemonchus contortus OX=6289 PE=3 SV=1	Tropomyosin	27.6042	27.7671	29.3289	29.0459	4.01744e+08	27.4443	27.83	29.1223	29.1136	4.01744e+08	27.5979	27.7185	29.1032	29.0081	4.01744e+08	27.3581	27.567	29.0264	29.0785	4.01744e+08	0	268.621	69	27	472	1	20	1676.12
A0A7I4YB38	Cytochrome b-c1 complex subunit 1, mitochondrial OS=Haemonchus contortus OX=6289 PE=3 SV=1	Cytochrome b-c1 complex subunit 1, mitochondrial	28.2797	28.395	28.0663	28.168	3.19782e+08	28.2376	28.4392	28.1348	28.1736	3.19782e+08	28.2546	28.2675	28.0564	28.157	3.19782e+08	28.2753	28.245	28.1478	28.1711	3.19782e+08	0	268.318	74	32	303	32	32	1157.42
A0A7I4YXA3	Aminopeptidase OS=Haemonchus contortus OX=6289 PE=3 SV=1	Aminopeptidase	23.9228	23.8998	23.3549	23.3624	1.32025e+07	23.9905	23.2312	23.7584	22.729	1.32025e+07	24.0946	23.3029	23.6184	23.1686	1.32025e+07	24.3636	23.5602	23.6774	22.8595	1.32025e+07	0	267.66	41	39	282	2	2	1025.08
A0A7I4YIN0	2-oxoglutarate dehydrogenase, mitochondrial OS=Haemonchus contortus OX=6289 PE=3 SV=1	2-oxoglutarate dehydrogenase, mitochondrial	25.7852	25.6875	25.4458	25.3553	4.83752e+07	25.648	25.7933	25.355	25.2353	4.83752e+07	25.6618	25.4778	25.4428	25.2246	4.83752e+07	25.7262	25.3348	25.4423	25.1878	4.83752e+07	0	266.127	36	34	250	20	20	1037.76
A0A7I5E8F6	Uncharacterized protein OS=Haemonchus contortus OX=6289 PE=4 SV=1	Uncharacterized protein	23.8857	24.2133	26.4342	26.9279	6.43118e+07	23.7253	24.133	26.6637	26.9501	6.43118e+07	23.8849	24.0126	26.7236	26.5738	6.43118e+07	23.9779	23.8547	26.5186	26.7999	6.43118e+07	0	264.431	25	34	224	23	23	870.13
A0A7I4YNC7	Polyadenylate-binding protein OS=Haemonchus contortus OX=6289 PE=3 SV=1	Polyadenylate-binding protein	27.0327	27.1887	26.5509	26.7951	1.24525e+08	27.1088	27.1756	26.6787	26.8124	1.24525e+08	27.0547	27.0977	26.6478	26.8226	1.24525e+08	27.1579	27.0713	26.6749	26.8648	1.24525e+08	0	263.235	55	31	200	0	30	798
A0A7I4YWY3	Malate dehydrogenase OS=Haemonchus contortus OX=6289 PE=3 SV=2	Malate dehydrogenase	30.4086	30.4659	30.8193	30.6811	1.70238e+09	30.5212	30.4782	30.7454	30.6057	1.70238e+09	30.602	30.6625	30.747	30.6323	1.70238e+09	30.5318	30.4623	30.8348	30.576	1.70238e+09	0	263.215	55	17	627	15	17	2349.98
A0A7I4XXS3	Coatomer subunit alpha OS=Haemonchus contortus OX=6289 PE=4 SV=1	Coatomer subunit alpha	26.4055	26.4036	26.4058	26.5281	8.5858e+07	26.1966	26.2423	26.3008	26.4587	8.5858e+07	26.2391	26.1941	26.4888	26.5849	8.5858e+07	26.2196	26.1898	26.4029	26.508	8.5858e+07	0	262.592	44	46	164	45	46	689.43
A0A7I5E8P6	Annexin OS=Haemonchus contortus OX=6289 PE=3 SV=1	Annexin	29.9784	29.9261	29.9223	30.0153	1.06161e+09	30.0483	29.9658	29.9352	30.0277	1.06161e+09	30.01	30.117	29.9112	29.9661	1.06161e+09	30.1265	30.1178	29.9901	29.9994	1.06161e+09	0	262	72	23	453	23	23	1596.22
A0A7I4YX94	DUF725 domain-containing protein OS=Haemonchus contortus OX=6289 PE=4 SV=1	DUF725 domain-containing protein	26.3955	26.5398	27.4792	27.618	1.48688e+08	26.4641	26.6597	27.4272	27.7898	1.48688e+08	26.4858	26.2923	27.5363	27.7273	1.48688e+08	26.3641	26.4173	27.5814	27.6537	1.48688e+08	0	261.941	71	23	238	23	23	984.47
A0A7I4YTG4	Epimerase domain-containing protein OS=Haemonchus contortus OX=6289 PE=3 SV=1	Epimerase domain-containing protein	29.7534	29.6936	29.105	29.0548	7.19209e+08	29.7762	29.7916	29.1527	29.056	7.19209e+08	29.88	29.6669	29.1059	29.0851	7.19209e+08	29.6969	29.6182	29.1967	29.0448	7.19209e+08	0	260.3	65	20	372	20	20	1505.79
A0A7I4YP50	EGF-like domain-containing protein OS=Haemonchus contortus OX=6289 PE=4 SV=1	EGF-like domain-containing protein	25.1188	25.6507	27.1965	27.5426	1.0904e+08	25.216	25.4378	27.2545	27.2044	1.0904e+08	25.3641	25.511	27.2672	27.1885	1.0904e+08	25.471	25.54	27.143	27.4948	1.0904e+08	0	257.033	62	29	269	23	23	1034.62
A0A7I4Y0C3	Aldo keto reductase domain containing protein OS=Haemonchus contortus OX=6289 PE=4 SV=1	Aldo keto reductase domain containing protein	29.4146	29.2212	29.3928	29.3224	6.78322e+08	29.4352	29.1919	29.3706	29.3117	6.78322e+08	29.4073	29.274	29.393	29.4184	6.78322e+08	29.3791	29.1281	29.3234	29.3503	6.78322e+08	0	255.81	73	21	368	18	18	1445.99
A0A7I4XWY8	FERM domain-containing protein OS=Haemonchus contortus OX=6289 PE=4 SV=1	FERM domain-containing protein	25.6519	25.8051	26.3412	26.3868	7.27955e+07	25.647	25.8998	26.4198	26.4024	7.27955e+07	25.7341	25.7645	26.4125	26.3929	7.27955e+07	25.5774	25.5578	26.4332	26.3307	7.27955e+07	0	255.644	45	38	182	37	38	782.51
A0A7I4Y6K5	Acetyl-CoA hydrolase OS=Haemonchus contortus OX=6289 PE=3 SV=1	Acetyl-CoA hydrolase	26.5961	26.3406	27.2288	27.3677	1.35339e+08	26.5024	26.5796	27.2268	27.2986	1.35339e+08	26.3648	26.4249	27.175	27.2254	1.35339e+08	26.5568	26.408	27.2908	27.2447	1.35339e+08	0	255.371	66	24	158	22	22	771.49
A0A7I5E8C8	Glyceraldehyde-3-phosphate dehydrogenase OS=Haemonchus contortus OX=6289 PE=3 SV=1	Glyceraldehyde-3-phosphate dehydrogenase	31.3452	31.3428	31.465	31.4935	2.84216e+09	31.3092	31.3202	31.4916	31.4479	2.84216e+09	31.3291	31.3196	31.5009	31.4041	2.84216e+09	31.3028	31.2589	31.5467	31.4226	2.84216e+09	0	254.647	47	15	1034	0	15	3752.25
A0A7I5ECG8	Intermediate filament domain containing protein OS=Haemonchus contortus OX=6289 PE=4 SV=1	Intermediate filament domain containing protein	28.7056	28.7485	28.1704	28.2267	3.93513e+08	28.7474	28.9418	28.3291	28.1765	3.93513e+08	28.7614	28.8882	28.3596	28.2007	3.93513e+08	28.7514	28.8395	28.3818	28.2783	3.93513e+08	0	254.47	60	32	321	2	31	1229.4
A0A6F7Q1C8	Heat shock protein 70 OS=Haemonchus contortus OX=6289 PE=3 SV=1	Heat shock protein 70	26.0385	26.2748	26.0768	26.1185	7.84261e+07	26.1549	26.4045	26.1985	26.1488	7.84261e+07	26.0237	26.2177	26.0121	26.0728	7.84261e+07	26.1827	26.042	26.204	26.1012	7.84261e+07	0	252.84	42	31	419	11	11	1397.26
A0A7I4Z061	Disorganized muscle protein 1 OS=Haemonchus contortus OX=6289 PE=4 SV=1	Disorganized muscle protein 1	29.1202	29.2138	30.1661	30.3172	9.56765e+08	29.2565	29.3465	30.2418	30.3135	9.56765e+08	29.2159	29.3154	30.2338	30.3238	9.56765e+08	29.2381	29.2337	30.1547	30.2953	9.56765e+08	0	251.518	62	19	474	19	19	1727.03
A0A7I4Z2S6	Isocitrate dehydrogenase [NADP] OS=Haemonchus contortus OX=6289 PE=3 SV=1	Isocitrate dehydrogenase [NADP]	27.8765	27.8068	27.3572	27.4272	2.14449e+08	27.8941	27.8015	27.3988	27.4148	2.14449e+08	27.9095	27.9726	27.3547	27.4221	2.14449e+08	27.9772	27.953	27.4165	27.4177	2.14449e+08	0	251.224	61	26	228	25	26	886.04
A0A7I4Y5Z0	Hypoxia up-regulated protein 1 OS=Haemonchus contortus OX=6289 PE=3 SV=1	Hypoxia up-regulated protein 1	26.4413	26.4556	26.7314	26.723	1.0224e+08	26.5322	26.3305	26.783	26.7413	1.0224e+08	26.5174	26.4054	26.7626	26.716	1.0224e+08	26.492	26.2682	26.7602	26.7047	1.0224e+08	0	249.405	45	41	167	0	41	641.27
A0A7I4Y0T8	FAD dependent oxidoreductase OS=Haemonchus contortus OX=6289 PE=3 SV=1	FAD dependent oxidoreductase	27.634	27.6719	27.3477	27.4028	1.88688e+08	27.641	27.7459	27.2825	27.3506	1.88688e+08	27.6832	27.634	27.3604	27.3944	1.88688e+08	27.6267	27.5072	27.3657	27.3988	1.88688e+08	0	249.021	56	37	203	37	37	808.88
A0A7I5EC72	Calreticulin OS=Haemonchus contortus OX=6289 PE=3 SV=1	Calreticulin	28.6402	28.5908	29.0411	28.9684	4.76085e+08	28.7321	28.5305	28.9941	28.9645	4.76085e+08	28.7613	28.5921	28.9545	28.9762	4.76085e+08	28.7722	28.6144	28.947	28.9439	4.76085e+08	0	248.3	50	22	519	21	22	1841.35
A0A7I4YU24	Dihydrolipoyllysine-residue succinyltransferase component of 2-oxoglutarate dehydrogenase complex, mitochondrial OS=Haemonchus contortus OX=6289 PE=3 SV=1	Dihydrolipoyllysine-residue succinyltransferase component of 2-oxoglutarate dehydrogenase complex, mitochondrial	27.6787	27.9165	27.9516	27.9153	2.46681e+08	27.9091	27.9605	28.0855	28.0419	2.46681e+08	27.7125	27.8843	28.0185	27.9205	2.46681e+08	27.8888	27.6827	28.0433	27.9351	2.46681e+08	0	248.134	54	20	265	18	19	1024.82
A0A7I4YJF1	transketolase OS=Haemonchus contortus OX=6289 PE=3 SV=1	transketolase	27.845	27.9795	27.1981	27.1346	1.9121e+08	27.9659	27.7386	27.1293	27.1564	1.9121e+08	27.9586	27.7947	27.1777	27.2195	1.9121e+08	27.962	27.7881	27.1645	27.1507	1.9121e+08	0	248.131	53	30	248	30	30	927.32
A0A7I4Y0Y7	Malate dehydrogenase OS=Haemonchus contortus OX=6289 PE=3 SV=1	Malate dehydrogenase	28.176	28.0921	28.3415	28.5209	3.26356e+08	28.2132	28.0621	28.352	28.3692	3.26356e+08	28.2519	28.1209	28.3094	28.4924	3.26356e+08	28.3543	28.1151	28.3316	28.5204	3.26356e+08	0	243.889	71	20	197	19	19	814.5
A0A7I4Y9K8	Glycogen debranching enzyme OS=Haemonchus contortus OX=6289 PE=3 SV=1	Glycogen debranching enzyme	26.3753	26.3106	26.6731	26.6911	9.38275e+07	26.1882	26.3223	26.6456	26.6822	9.38275e+07	26.2484	26.1103	26.7542	26.7338	9.38275e+07	26.2272	26.1755	26.659	26.7066	9.38275e+07	0	240.847	30	39	174	37	39	665.67
A0A7I4Y3B2	Nipped-B-like protein B OS=Haemonchus contortus OX=6289 PE=3 SV=1	Nipped-B-like protein B	23.4992	23.7374	25.7764	26.0044	3.6915e+07	23.722	23.8965	25.6076	25.881	3.6915e+07	23.5145	23.6942	25.776	25.7167	3.6915e+07	23.1401	23.3612	25.5471	26.095	3.6915e+07	0	240.2	49	33	271	0	33	812.75
A0A7I5E9V4	Fatty-acid and retinol-binding protein 1 OS=Haemonchus contortus OX=6289 PE=3 SV=1	Fatty-acid and retinol-binding protein 1	28.7017	28.5386	30.954	30.5737	1.26256e+09	29.1661	28.6696	31.0525	30.6513	1.26256e+09	28.5326	28.4747	30.8193	30.5684	1.26256e+09	28.77	28.9856	31.0944	30.7207	1.26256e+09	0	238.392	65	15	851	9	9	3221.33
A0A7I4Y1R0	Catalase OS=Haemonchus contortus OX=6289 PE=3 SV=1	Catalase	27.7884	27.404	27.2884	26.9149	1.82402e+08	27.7146	27.3143	27.3165	27.0708	1.82402e+08	27.7247	27.5936	27.4015	27.0828	1.82402e+08	27.7187	27.8289	27.4334	27.2127	1.82402e+08	0	237.88	56	31	240	0	25	918.87
A0A7I4YS22	Vinculin OS=Haemonchus contortus OX=6289 PE=3 SV=1	Vinculin	25.59	25.7848	26.3706	26.4314	6.77586e+07	25.3442	25.6817	26.2423	26.4318	6.77586e+07	25.4732	25.5613	26.394	26.4105	6.77586e+07	25.5154	25.5553	26.2242	26.4086	6.77586e+07	0	237.797	43	39	197	39	39	648.45
A0A7I5E822	Succinate--CoA ligase [ADP-forming] subunit beta, mitochondrial OS=Haemonchus contortus OX=6289 PE=3 SV=1	Succinate--CoA ligase [ADP-forming] subunit beta, mitochondrial	28.9649	28.7341	28.6831	28.6246	4.47114e+08	28.8129	28.7454	28.6247	28.6498	4.47114e+08	28.9798	28.8076	28.6813	28.6225	4.47114e+08	28.8389	28.6672	28.6452	28.6121	4.47114e+08	0	237.4	63	23	288	22	23	1118.59
W6NKM1	Succinate dehydrogenase [ubiquinone] iron-sulfur subunit, mitochondrial OS=Haemonchus contortus OX=6289 GN=HCOI_01735500 PE=3 SV=1	Succinate dehydrogenase [ubiquinone] iron-sulfur subunit, mitochondrial	29.1763	29.0882	29.1478	29.2042	5.97219e+08	29.2625	29.0297	29.1872	29.2627	5.97219e+08	29.276	29.0648	29.1711	29.2452	5.97219e+08	29.2816	29.1391	29.1327	29.161	5.97219e+08	0	231.68	53	17	450	13	14	1526.2
A0A7I4YM98	urocanate hydratase OS=Haemonchus contortus OX=6289 PE=3 SV=1	urocanate hydratase	27.3037	27.3903	27.5097	27.5691	1.81917e+08	27.3069	27.3655	27.4702	27.5679	1.81917e+08	27.3509	27.4065	27.4493	27.5947	1.81917e+08	27.3417	27.3397	27.4726	27.5563	1.81917e+08	0	229.726	45	30	204	30	30	802.55
A0A7I4Y0B6	Secreted phosphoprotein 1 OS=Haemonchus contortus OX=6289 PE=4 SV=1	Secreted phosphoprotein 1	28.6575	28.8918	26.9465	26.7369	3.04733e+08	29.0561	29.1039	26.9287	26.7831	3.04733e+08	29.0055	27.9065	27.095	26.8475	3.04733e+08	28.737	28.6123	27.0507	26.9166	3.04733e+08	0	228.202	56	19	247	18	19	1034.21
A0A7I4Y2T8	Sidoreflexin OS=Haemonchus contortus OX=6289 PE=3 SV=1	Sidoreflexin	27.9736	27.9147	27.8181	27.8231	2.62736e+08	27.9484	28.0356	27.768	27.8907	2.62736e+08	27.9462	27.8628	27.6924	27.827	2.62736e+08	28.0194	27.8511	27.8686	27.9418	2.62736e+08	0	228.006	56	13	316	13	13	1290.42
A0A7I4YMJ2	Voltage-dependent anion-selective channel protein 3 OS=Haemonchus contortus OX=6289 PE=3 SV=1	Voltage-dependent anion-selective channel protein 3	28.7757	28.6342	29.0011	28.9041	5.2216e+08	28.7032	28.7341	29.0002	28.8838	5.2216e+08	28.609	28.6215	28.8814	28.8259	5.2216e+08	28.7142	28.6235	29.0972	28.936	5.2216e+08	0	227.635	67	14	368	14	14	1535.08
A0A7I4XVC8	MICOS complex subunit MIC60 OS=Haemonchus contortus OX=6289 PE=3 SV=1	MICOS complex subunit MIC60	26.7923	26.7638	26.3746	26.4636	1.03171e+08	26.6472	26.8936	26.3802	26.3979	1.03171e+08	26.6986	26.6348	26.4046	26.4071	1.03171e+08	26.6501	26.5496	26.4483	26.4541	1.03171e+08	0	225.978	49	32	163	32	32	656.25
A0A6F7PVV4	ATP-dependent 6-phosphofructokinase OS=Haemonchus contortus OX=6289 PE=3 SV=1	ATP-dependent 6-phosphofructokinase	27.5443	27.4829	27.8312	27.9866	2.23519e+08	27.5261	27.4374	27.7488	27.9885	2.23519e+08	27.554	27.6205	27.7863	27.9672	2.23519e+08	27.4861	27.5068	27.8495	28.0286	2.23519e+08	0	225.293	38	28	198	6	28	781.64
A0A7I4Y761	Probable methylmalonate-semialdehyde/malonate-semialdehyde dehydrogenase [acylating], mitochondrial OS=Haemonchus contortus OX=6289 PE=3 SV=1	Probable methylmalonate-semialdehyde/malonate-semialdehyde dehydrogenase [acylating], mitochondrial	27.3198	24.4398	27.6084	25.4472	1.19826e+08	27.0089	25.3139	27.8608	25.6607	1.19826e+08	26.8575	25.3872	27.7508	25.7626	1.19826e+08	27.3612	25.3691	27.5949	25.8661	1.19826e+08	0	224.969	33	18	504	4	4	1561.3
A0A7I4YYP0	malate synthase OS=Haemonchus contortus OX=6289 PE=3 SV=1	malate synthase	26.7951	26.7272	26.364	26.4136	9.87669e+07	26.7492	26.8111	26.2725	26.3675	9.87669e+07	26.7645	26.8283	26.3126	26.3955	9.87669e+07	26.7658	26.8101	26.2432	26.4247	9.87669e+07	0	224.314	44	38	190	38	38	671.73
A0A7I4Y219	Very long-chain specific acyl-CoA dehydrogenase, mitochondrial OS=Haemonchus contortus OX=6289 PE=3 SV=1	Very long-chain specific acyl-CoA dehydrogenase, mitochondrial	25.3477	25.4005	26.7232	26.6566	8.06696e+07	25.4894	25.4837	26.7688	26.6433	8.06696e+07	25.3813	25.4041	26.78	26.668	8.06696e+07	25.5126	25.3385	26.8152	26.6219	8.06696e+07	0	222.657	53	29	197	23	23	742.35
A0A7I5EAX3	Rab GDP dissociation inhibitor OS=Haemonchus contortus OX=6289 PE=3 SV=1	Rab GDP dissociation inhibitor	27.5173	27.4118	27.4318	27.5611	1.92003e+08	27.4856	27.3781	27.4005	27.4914	1.92003e+08	27.4971	27.4643	27.4425	27.5216	1.92003e+08	27.5581	27.5574	27.5123	27.5735	1.92003e+08	0	221.973	73	25	182	22	25	738.47
A0A7I4Y9M6	Tubulin alpha chain OS=Haemonchus contortus OX=6289 PE=3 SV=1	Tubulin alpha chain	24.7105	24.8929	25.6517	25.8081	5.05434e+07	24.7081	25.1236	25.6549	25.8484	5.05434e+07	24.6534	24.8385	25.656	25.7869	5.05434e+07	24.8283	24.7627	26.0104	25.8193	5.05434e+07	0	221.854	50	17	237	0	7	1014.75
A0A7I4YSD5	Aminomethyltransferase OS=Haemonchus contortus OX=6289 PE=3 SV=1	Aminomethyltransferase	28.2548	28.2382	27.8494	27.8248	2.69214e+08	28.3082	28.2232	27.8026	27.8872	2.69214e+08	28.2089	28.193	27.7489	27.9356	2.69214e+08	28.2672	28.1409	27.7361	27.9503	2.69214e+08	0	221.261	67	21	204	0	21	862.26
A0A7I4YW68	Cystathionine beta-synthase OS=Haemonchus contortus OX=6289 PE=4 SV=1	Cystathionine beta-synthase	26.1432	26.2933	26.3941	26.4631	8.53637e+07	26.0855	26.3265	26.3825	26.3629	8.53637e+07	26.2262	26.2856	26.4936	26.4983	8.53637e+07	26.3459	26.2292	26.4408	26.5242	8.53637e+07	0	220.741	50	29	140	29	29	591.25
A0A7I4YBQ4	Phosphatidylethanolamine-binding protein PEBP domain containing protein OS=Haemonchus contortus OX=6289 PE=3 SV=1	Phosphatidylethanolamine-binding protein PEBP domain containing protein	27.1515	27.0676	27.476	27.2199	1.83383e+08	27.3295	27.2291	27.5458	27.1895	1.83383e+08	27.3981	27.3081	27.4491	27.3223	1.83383e+08	27.4545	26.9449	27.5699	27.3466	1.83383e+08	0	219.598	64	11	376	11	11	1376.51
A0A7I4Z171	Tubulin alpha chain OS=Haemonchus contortus OX=6289 PE=3 SV=1	Tubulin alpha chain	25.6412	25.5808	25.7153	25.7452	5.91633e+07	25.5053	25.7096	25.8311	25.7095	5.91633e+07	25.6064	25.6381	25.8948	25.8639	5.91633e+07	25.5964	25.4221	25.9657	25.8652	5.91633e+07	0	219.191	53	19	288	5	6	1196.27
A0A7I4XRV8	Mitochondrial 2-oxoglutarate/malate carrier protein OS=Haemonchus contortus OX=6289 PE=3 SV=1	Mitochondrial 2-oxoglutarate/malate carrier protein	28.5255	28.2511	28.4885	28.5463	3.61313e+08	28.493	28.0975	28.4039	28.5786	3.61313e+08	28.5427	28.3129	28.4878	28.6258	3.61313e+08	28.4796	28.3048	28.4842	28.5622	3.61313e+08	0	218.805	57	17	227	15	15	917.01
A0A7I4YLG3	Phosphate carrier protein, mitochondrial OS=Haemonchus contortus OX=6289 PE=3 SV=1	Phosphate carrier protein, mitochondrial	29.5352	29.0512	29.1182	29.2129	6.2437e+08	29.414	28.9317	29.0172	29.2428	6.2437e+08	29.4948	29.2932	29.1415	29.2293	6.2437e+08	29.4562	29.2565	29.1044	29.235	6.2437e+08	0	218.271	59	20	392	1	20	1505.67
A0A7I4XY41	Ribos_L4_asso_C domain-containing protein OS=Haemonchus contortus OX=6289 PE=3 SV=1	Ribos_L4_asso_C domain-containing protein	27.9715	28.1304	27.33	27.3629	2.3751e+08	28.2487	28.253	27.3737	27.3975	2.3751e+08	28.2597	28.2576	27.3898	27.4122	2.3751e+08	28.2851	27.8782	27.4731	27.4173	2.3751e+08	0	218.051	65	24	282	22	23	999.45
A0A7I4Z5A4	Titin OS=Haemonchus contortus OX=6289 PE=4 SV=1	Titin	27.0869	27.329	26.6829	26.7999	1.35141e+08	27.0363	27.5052	26.7436	26.8127	1.35141e+08	27.178	27.2993	26.7825	26.8034	1.35141e+08	27.0897	27.1958	26.8381	26.8642	1.35141e+08	0	217.24	30	42	240	39	40	851.71
A0A7I4Z1A2	Intermediate filament tail domain protein OS=Haemonchus contortus OX=6289 PE=3 SV=1	Intermediate filament tail domain protein	26.0145	26.1458	26.6055	26.5776	8.83907e+07	26.059	26.1514	26.6572	26.5349	8.83907e+07	25.9921	26.053	26.561	26.5452	8.83907e+07	26.0246	26.0256	26.5961	26.5835	8.83907e+07	0	215.622	67	39	266	0	32	945.34
A0A6F7PCP0	Aldedh domain-containing protein OS=Haemonchus contortus OX=6289 PE=4 SV=1	Aldedh domain-containing protein	26.8933	26.7716	26.9825	26.9494	1.31738e+08	26.9996	26.797	27.0233	26.9909	1.31738e+08	27.0142	26.8626	26.9629	26.9137	1.31738e+08	26.9735	26.9272	26.958	26.8811	1.31738e+08	0	215.317	55	25	192	24	25	720.47
A0A7I5E7Z5	Probable methylmalonate-semialdehyde/malonate-semialdehyde dehydrogenase [acylating], mitochondrial OS=Haemonchus contortus OX=6289 PE=3 SV=1	Probable methylmalonate-semialdehyde/malonate-semialdehyde dehydrogenase [acylating], mitochondrial	24.9861	25.0217	26.4078	26.4142	6.23298e+07	25.0562	25.0483	26.4398	26.4756	6.23298e+07	25.1617	25.2153	26.3229	26.1428	6.23298e+07	25.1373	25.2414	26.3521	26.385	6.23298e+07	0	211.664	48	23	298	14	15	1017.72
A0A7I4YBE2	Myosin head OS=Haemonchus contortus OX=6289 PE=3 SV=1	Myosin head	21.902	22.2487	22.5439	22.5436	5.0198e+06	21.6731	22.0048	22.4764	22.5422	5.0198e+06	21.6792	21.9186	22.564	22.5025	5.0198e+06	21.6636	21.7051	22.5731	22.5563	5.0198e+06	0	210.785	13	26	236	11	11	951.75
A0A7I4Y491	Multifunctional fusion protein OS=Haemonchus contortus OX=6289 PE=3 SV=1	Multifunctional fusion protein	25.0616	25.0239	25.6243	25.4345	4.05444e+07	25.0358	25.0439	25.6442	25.4331	4.05444e+07	25.0804	24.9017	25.5212	25.4257	4.05444e+07	25.0605	24.8919	25.5973	25.4242	4.05444e+07	0	210.758	42	23	343	5	16	1025.73
A0A7I4YJS2	E1 ubiquitin-activating enzyme OS=Haemonchus contortus OX=6289 PE=3 SV=1	E1 ubiquitin-activating enzyme	26.8564	26.931	26.8333	26.9278	1.1781e+08	26.8257	26.9156	26.8868	26.9005	1.1781e+08	26.891	26.8744	26.8931	26.9226	1.1781e+08	26.7374	26.7494	26.8191	26.9492	1.1781e+08	0	207.807	37	38	160	38	38	569.43
A0A7I5EAZ6	Vacuolar proton pump subunit B OS=Haemonchus contortus OX=6289 GN=VHA-12 PE=2 SV=1	Vacuolar proton pump subunit B	26.2088	26.3734	26.2983	26.2891	8.89083e+07	26.2385	26.586	26.2988	26.2544	8.89083e+07	26.2354	26.2038	26.2432	26.2731	8.89083e+07	26.3188	26.2552	26.4157	26.3277	8.89083e+07	0	207.751	57	22	151	18	22	637.21
Q9NJV1	Galectin OS=Haemonchus contortus OX=6289 GN=Hco-gal-3a PE=2 SV=1	Galectin	25.6149	25.3976	25.9376	25.5823	5.37076e+07	25.3891	25.2926	25.9662	25.9647	5.37076e+07	25.7122	25.1325	25.8883	25.7881	5.37076e+07	25.6015	25.5235	25.7315	25.8923	5.37076e+07	0	206.831	72	20	353	1	2	1362.44
E5LLK2	Triosephosphate isomerase OS=Haemonchus contortus OX=6289 GN=TPI PE=2 SV=1	Triosephosphate isomerase	28.5107	28.3411	28.611	28.4003	3.99667e+08	28.6049	28.2567	28.6524	28.4731	3.99667e+08	28.6203	28.4661	28.5611	28.4996	3.99667e+08	28.5966	28.4948	28.6558	28.5308	3.99667e+08	0	206.725	65	14	269	14	14	1084.05
A0A7I4Y292	formate--tetrahydrofolate ligase OS=Haemonchus contortus OX=6289 PE=3 SV=1	formate--tetrahydrofolate ligase	26.9731	27.0051	27.0795	27.2668	1.43716e+08	27.0035	26.9282	27.1386	27.2133	1.43716e+08	27.0496	27.0911	27.2883	27.3521	1.43716e+08	26.9747	26.9959	27.2253	27.26	1.43716e+08	0	206.044	41	25	190	0	24	729.81
W6NFT9	Peptidase S28 domain containing protein OS=Haemonchus contortus OX=6289 GN=HCOI_01562400 PE=3 SV=1	Peptidase S28 domain containing protein	26.8462	26.7821	27.0327	26.9468	1.21427e+08	26.7112	26.6791	26.9703	26.9601	1.21427e+08	26.8079	26.7639	27.0192	26.9636	1.21427e+08	26.799	26.6782	27.0159	26.9727	1.21427e+08	0	205.231	26	25	156	25	25	693.6
A0A7I5EDL3	Peptidase_M16 domain-containing protein OS=Haemonchus contortus OX=6289 PE=4 SV=1	Peptidase_M16 domain-containing protein	27.2289	27.185	27.2412	27.35	1.59346e+08	27.2115	27.2261	27.2335	27.3224	1.59346e+08	27.2615	27.3211	27.1573	27.2689	1.59346e+08	27.1936	27.173	27.2516	27.3067	1.59346e+08	0	205.02	58	18	137	18	18	619.59
A0A7I5EBZ2	Acetyltransferase component of pyruvate dehydrogenase complex OS=Haemonchus contortus OX=6289 PE=3 SV=1	Acetyltransferase component of pyruvate dehydrogenase complex	26.949	26.9301	27.5687	27.6195	1.75844e+08	27.0931	27.0874	27.7101	27.5738	1.75844e+08	27.0485	27.0755	27.6548	27.6325	1.75844e+08	27.0753	26.9152	27.701	27.6305	1.75844e+08	0	204.578	35	17	228	13	13	923.6
A0A7I4YXS3	TMF_TATA_bd domain-containing protein OS=Haemonchus contortus OX=6289 PE=4 SV=1	TMF_TATA_bd domain-containing protein	26.3272	26.4348	25.9676	26.0859	7.62405e+07	26.2904	26.3086	26.0077	26.135	7.62405e+07	26.2831	26.3765	26.0075	26.1373	7.62405e+07	26.4024	26.2769	25.951	26.1651	7.62405e+07	0	204.18	42	34	161	1	34	621.05
A0A7I4XY18	Adenosylhomocysteinase OS=Haemonchus contortus OX=6289 PE=3 SV=1	Adenosylhomocysteinase	27.9666	27.9793	27.1177	26.9714	1.90507e+08	27.8648	27.8741	27.098	27.0132	1.90507e+08	27.9462	27.8677	27.1781	27.0014	1.90507e+08	27.901	27.9324	27.1034	26.9865	1.90507e+08	0	203.514	54	24	198	21	24	776.39
A0A7I4YDE9	Elongation factor Tu, mitochondrial OS=Haemonchus contortus OX=6289 PE=3 SV=1	Elongation factor Tu, mitochondrial	27.9261	27.9551	27.3825	27.478	2.24398e+08	28.0084	28.0368	27.4747	27.5122	2.24398e+08	27.9554	28.0023	27.4366	27.5388	2.24398e+08	27.9828	27.9666	27.3882	27.5357	2.24398e+08	0	202.921	59	28	193	27	27	751.06
A0A7I4XV07	Dynein heavy chain, cytoplasmic OS=Haemonchus contortus OX=6289 PE=3 SV=1	Dynein heavy chain, cytoplasmic	25.4516	25.6466	25.4547	25.5531	4.58733e+07	25.3466	25.5129	25.322	25.5111	4.58733e+07	25.3654	25.4116	25.3962	25.5036	4.58733e+07	25.4413	25.3894	25.4083	25.5701	4.58733e+07	0	202.595	11	54	125	48	54	419.94
A0A7I4YCR5	Citrate synthase OS=Haemonchus contortus OX=6289 PE=3 SV=1	Citrate synthase	28.0963	27.7191	28.4616	28.4824	3.10523e+08	27.8529	27.716	28.4011	28.4875	3.10523e+08	28.0456	27.9864	28.4441	28.4799	3.10523e+08	27.9132	27.9358	28.3908	28.4909	3.10523e+08	0	202.107	49	22	251	21	22	912.68
A0A7I4Z8Z3	NADH dehydrogenase [ubiquinone] flavoprotein 1, mitochondrial OS=Haemonchus contortus OX=6289 PE=3 SV=1	NADH dehydrogenase [ubiquinone] flavoprotein 1, mitochondrial	27.0644	26.9412	26.9892	26.9829	1.29826e+08	26.8415	26.9451	26.8652	26.921	1.29826e+08	27.015	26.8908	26.9605	26.9954	1.29826e+08	26.959	26.8374	26.9224	26.9395	1.29826e+08	0	201.596	63	22	175	17	22	760.08
A0A6F7PSA2	PH domain-containing protein OS=Haemonchus contortus OX=6289 PE=3 SV=1	PH domain-containing protein	25.0764	25.1542	25.8491	25.8686	4.83319e+07	24.9654	25.1823	25.8041	25.8493	4.83319e+07	24.9766	24.9652	25.9146	25.94	4.83319e+07	24.9167	24.9562	25.8489	25.8796	4.83319e+07	0	200.392	44	28	134	27	28	539.88
A0A7I4YMY6	T-complex protein 1 subunit theta OS=Haemonchus contortus OX=6289 PE=3 SV=1	T-complex protein 1 subunit theta	27.2353	27.1972	26.3492	26.3151	1.18338e+08	27.1804	27.1338	26.3046	26.2723	1.18338e+08	27.2117	27.1631	26.3665	26.3626	1.18338e+08	27.2076	27.1876	26.3077	26.4061	1.18338e+08	0	198.86	55	29	168	28	29	614.47
A0A7I4Z0M9	Phosphoglycerate kinase OS=Haemonchus contortus OX=6289 PE=3 SV=1	Phosphoglycerate kinase	25.1696	25.2956	26.898	27.1093	9.11803e+07	25.0346	25.0217	27.0779	27.0623	9.11803e+07	25.2256	25.2321	27.1297	27.064	9.11803e+07	25.3237	25.2551	26.9859	27.2124	9.11803e+07	0	197.645	63	22	264	14	14	974.05
A0A7I5E641	glutamate--tRNA ligase OS=Haemonchus contortus OX=6289 PE=3 SV=1	glutamate--tRNA ligase	26.219	26.4629	25.7244	25.8606	6.67062e+07	26.1885	26.3613	25.7478	25.8145	6.67062e+07	26.2335	26.1667	25.8278	25.8972	6.67062e+07	26.2462	26.2097	25.6848	25.8809	6.67062e+07	0	196.095	42	38	120	34	38	457.09
A0A7I4YCU0	NADH dehydrogenase [ubiquinone] 1 alpha subcomplex subunit 9, mitochondrial OS=Haemonchus contortus OX=6289 PE=3 SV=1	NADH dehydrogenase [ubiquinone] 1 alpha subcomplex subunit 9, mitochondrial	27.6883	27.4163	27.3903	27.4956	1.82437e+08	27.4862	27.3349	27.3189	27.482	1.82437e+08	27.623	27.4638	27.3858	27.5091	1.82437e+08	27.5748	27.4269	27.4037	27.4954	1.82437e+08	0	196.095	50	23	171	23	23	661.03
A0A7I4Y4N0	RNA helicase OS=Haemonchus contortus OX=6289 PE=3 SV=1	RNA helicase	27.5346	27.5252	27.2009	27.2074	1.69981e+08	27.4846	27.492	27.1826	27.1523	1.69981e+08	27.5239	27.4354	27.2247	27.2287	1.69981e+08	27.4425	27.4183	27.2258	27.2509	1.69981e+08	0	194.125	71	22	173	13	20	684.33
O44126	32 kDa beta-galactoside-binding lectin OS=Haemonchus contortus OX=6289 GN=GAL-1 PE=1 SV=1	32 kDa beta-galactoside-binding lectin	22.3708	22.1032	22.4579	23.6072	6.93086e+06	23.0433	22.4237	22.2918	22.9986	6.93086e+06	20.7452	23.32	21.697	23.148	6.93086e+06	22.8621	23.0298	22.8902	22.6912	6.93086e+06	0	193.908	68	19	342	1	1	1326.43
A0A7I4Y2T4	phosphoglucomutase (alpha-D-glucose-1,6-bisphosphate-dependent) OS=Haemonchus contortus OX=6289 PE=3 SV=1	phosphoglucomutase (alpha-D-glucose-1,6-bisphosphate-dependent)	28.0082	27.7706	27.8865	27.8649	2.40567e+08	27.877	27.7249	27.8376	27.7957	2.40567e+08	27.9401	27.754	27.9438	27.8032	2.40567e+08	27.7843	27.6761	27.8421	27.8433	2.40567e+08	0	193.389	38	23	210	20	23	792.18
A0A7I5E615	Dystrophin OS=Haemonchus contortus OX=6289 PE=4 SV=1	Dystrophin	25.0083	25.2845	25.2973	25.384	3.95246e+07	25.021	25.2424	25.3947	25.4816	3.95246e+07	25.0346	25.0924	25.3495	25.4282	3.95246e+07	25.0644	24.9636	25.357	25.4993	3.95246e+07	0	191.829	11	56	148	0	56	473.6
A0A7I4YIL9	Beta'-coat protein OS=Haemonchus contortus OX=6289 PE=3 SV=1	Beta'-coat protein	26.3077	26.5015	26.5501	26.588	9.1524e+07	26.2277	26.3957	26.5146	26.6012	9.1524e+07	26.272	26.3497	26.5514	26.5719	9.1524e+07	26.3439	26.2927	26.5475	26.6268	9.1524e+07	0	190.431	35	32	173	30	32	645.41
A0A7I4Z5T7	fructose-bisphosphatase OS=Haemonchus contortus OX=6289 PE=3 SV=1	fructose-bisphosphatase	27.8424	28.0026	27.2776	27.4792	2.20639e+08	27.7333	27.9598	27.2737	27.2893	2.20639e+08	27.8383	27.9208	27.3649	27.4872	2.20639e+08	27.9002	27.6623	27.4087	27.4708	2.20639e+08	0	189.966	54	15	164	14	15	735.75
A0A7I4YMV4	Small ribosomal subunit protein RACK1 OS=Haemonchus contortus OX=6289 PE=3 SV=1	Small ribosomal subunit protein RACK1	28.1005	28.0711	27.2456	27.3412	2.27867e+08	28.0539	28.089	27.1466	27.2046	2.27867e+08	28.1861	28.0454	27.1853	27.3098	2.27867e+08	28.2161	28.158	27.3159	27.3626	2.27867e+08	0	189.263	72	20	202	18	20	796.09
A0A7I4Z3U7	proton-translocating NAD(P)(+) transhydrogenase OS=Haemonchus contortus OX=6289 PE=3 SV=1	proton-translocating NAD(P)(+) transhydrogenase	27.4389	27.4126	26.8584	26.9256	1.45834e+08	27.2729	27.3828	26.7729	26.9107	1.45834e+08	27.3678	27.4465	26.8007	26.9394	1.45834e+08	27.341	27.3878	26.8371	26.9481	1.45834e+08	0	188.258	31	31	154	29	31	618.12
A0A7I4YEB5	Mitochondrial dicarboxylate carrier OS=Haemonchus contortus OX=6289 PE=3 SV=1	Mitochondrial dicarboxylate carrier	28.2954	28.0492	28.0059	28.1299	2.75673e+08	28.1616	27.8956	27.9321	28.1585	2.75673e+08	28.2243	28.0161	28.0524	28.1726	2.75673e+08	28.1202	27.9873	27.9713	28.1599	2.75673e+08	0	187.657	72	20	223	3	20	821.83
A0A7I4Y876	TOG domain-containing protein OS=Haemonchus contortus OX=6289 PE=3 SV=1	TOG domain-containing protein	25.2391	25.1938	25.0661	25.1492	3.65611e+07	25.0435	25.0481	24.9719	25.109	3.65611e+07	25.2006	25.1693	25.0851	25.1575	3.65611e+07	25.0905	25.1073	24.9974	25.1287	3.65611e+07	0	186.378	19	44	103	44	44	369.63
A0A7I5E863	Laminin-like protein epi-1 OS=Haemonchus contortus OX=6289 PE=4 SV=1	Laminin-like protein epi-1	24.8103	24.8354	24.9915	24.8887	3.20068e+07	24.8532	24.9679	24.9661	24.8842	3.20068e+07	24.8511	24.8314	24.982	24.8534	3.20068e+07	24.9139	24.8434	25.0036	24.8725	3.20068e+07	0	186.363	9	34	120	34	34	413.72
A0A912M384	Secretogranin III OS=Haemonchus contortus OX=6289 PE=4 SV=1	Secretogranin III	24.2121	24.6807	26.5412	26.6114	6.42103e+07	24.4077	24.7894	26.7193	26.8578	6.42103e+07	24.265	24.3497	26.6176	26.5319	6.42103e+07	24.0407	23.9109	26.4222	26.9334	6.42103e+07	0	185.448	28	44	160	4	44	517.92
A0A7I4YUK0	CYTOSOL_AP domain-containing protein OS=Haemonchus contortus OX=6289 PE=3 SV=1	CYTOSOL_AP domain-containing protein	27.0439	26.7922	27.0668	27.2398	1.36361e+08	26.9902	26.6534	27.1188	27.1954	1.36361e+08	26.9753	26.8409	27.0628	27.1988	1.36361e+08	26.8761	26.8642	27.0742	27.1224	1.36361e+08	0	185.269	56	26	162	26	26	644
A0A7I4YLE1	Proline dehydrogenase OS=Haemonchus contortus OX=6289 PE=3 SV=1	Proline dehydrogenase	26.8668	27.1025	27.3849	27.6604	1.60111e+08	26.6496	27.0406	27.3004	27.5649	1.60111e+08	26.7854	27.1757	27.431	27.5728	1.60111e+08	26.702	26.8666	27.397	27.6798	1.60111e+08	0	184.245	53	34	191	1	34	663.61
A0A912LY29	L-lactate dehydrogenase OS=Haemonchus contortus OX=6289 PE=3 SV=1	L-lactate dehydrogenase	28.3176	27.9123	28.429	28.3694	3.29925e+08	28.3064	27.8607	28.4262	28.3393	3.29925e+08	28.3759	28.2782	28.4697	28.3565	3.29925e+08	28.1564	28.0647	28.3708	28.4692	3.29925e+08	0	182.813	52	14	201	1	13	828.5
A0A7I4Y282	Coatomer subunit beta OS=Haemonchus contortus OX=6289 PE=4 SV=1	Coatomer subunit beta	25.7608	25.837	25.851	25.9624	5.85971e+07	25.5765	25.751	25.8099	25.969	5.85971e+07	25.6735	25.6327	25.932	26.0212	5.85971e+07	25.6523	25.6078	25.9307	25.9764	5.85971e+07	0	182.473	38	30	138	29	30	536.05
A0A7I4YIY5	inorganic diphosphatase OS=Haemonchus contortus OX=6289 PE=3 SV=1	inorganic diphosphatase	27.5398	27.3564	26.9236	27.0318	1.59074e+08	27.518	27.3995	27.0066	26.9467	1.59074e+08	27.5306	27.4156	26.9151	26.9167	1.59074e+08	27.5383	27.4558	27.0203	26.9202	1.59074e+08	0	182.187	66	19	231	0	19	853.04
A0A7I5E5N3	Chloride intracellular channel exc-4 OS=Haemonchus contortus OX=6289 PE=3 SV=1	Chloride intracellular channel exc-4	27.4856	27.4771	27.014	27.1153	1.55132e+08	27.376	27.4308	27.0471	27.0459	1.55132e+08	27.468	27.4255	27.0601	27.1319	1.55132e+08	27.3782	27.2706	27.0543	27.1237	1.55132e+08	0	181.442	55	15	196	15	15	825.73
A0A7I4Y391	Uncharacterized protein OS=Haemonchus contortus OX=6289 PE=4 SV=1	Uncharacterized protein	28.6632	28.7074	29.3396	29.3284	5.62355e+08	28.8694	28.6579	29.3687	29.402	5.62355e+08	28.6669	28.4349	29.4137	29.4665	5.62355e+08	28.6638	28.5768	29.3353	29.3483	5.62355e+08	0	181.38	73	15	271	15	15	1033.06
A0A7I5E5A1	Cathepsin B-like cysteine protease GCP7 OS=Haemonchus contortus OX=6289 PE=3 SV=1	Cathepsin B-like cysteine protease GCP7	28.8202	28.0871	28.1132	28.103	3.18244e+08	28.783	27.9587	28.0108	28.1401	3.18244e+08	28.8435	28.3542	28.1549	28.0336	3.18244e+08	28.7696	28.2993	28.0379	28.0445	3.18244e+08	0	181.315	43	12	262	11	11	1038.04
A0A7I5E9Q6	60S ribosomal protein L3 OS=Haemonchus contortus OX=6289 PE=3 SV=1	60S ribosomal protein L3	28.1298	28.4815	27.5122	27.5818	2.76718e+08	28.4289	28.5403	27.6481	27.6935	2.76718e+08	28.4612	28.4932	27.5788	27.6243	2.76718e+08	28.5788	28.2255	27.5685	27.6815	2.76718e+08	0	181.172	52	25	262	24	25	812.33
A0A7I4Z1A8	Gelsolin repeat protein OS=Haemonchus contortus OX=6289 PE=4 SV=1	Gelsolin repeat protein	26.4679	26.3669	27.9132	27.9647	1.76058e+08	26.474	26.4194	27.9281	27.8887	1.76058e+08	26.4964	26.4562	27.8578	27.8658	1.76058e+08	26.5604	26.5254	27.9892	27.882	1.76058e+08	0	180.968	50	23	236	21	22	783.71
A0A7I4XX16	I/LWEQ domain-containing protein OS=Haemonchus contortus OX=6289 PE=4 SV=1	I/LWEQ domain-containing protein	25.5966	25.665	25.9429	25.9293	5.66065e+07	25.606	25.7364	25.9427	25.9893	5.66065e+07	25.5105	25.5468	25.9892	25.9382	5.66065e+07	25.4744	25.475	25.9412	25.9541	5.66065e+07	0	180.547	27	39	134	38	39	504.6
A0A7I5E5E8	Major sperm protein OS=Haemonchus contortus OX=6289 PE=4 SV=1	Major sperm protein	20.6516	21.558	23.0296	23.5824	6.58788e+06	21.2979	21.8901	23.1651	23.4914	6.58788e+06	20.9759	21.4365	23.5386	23.4512	6.58788e+06	21.319	21.7154	22.9382	23.5045	6.58788e+06	0	178.696	79	14	808	1	1	2167.68
A0A7I4XT93	Major sperm protein OS=Haemonchus contortus OX=6289 PE=4 SV=1	Major sperm protein	23.9111	24.7296	26.4504	26.836	6.10681e+07	24.0393	24.4142	26.5464	26.7123	6.10681e+07	24.6167	25.111	26.427	26.396	6.10681e+07	23.8831	24.3354	26.3761	26.8805	6.10681e+07	0	178.696	79	14	813	0	1	2178.35
U6NLT7	Peptidyl-prolyl cis-trans isomerase OS=Haemonchus contortus OX=6289 GN=HCOI_00759800 PE=3 SV=1	Peptidyl-prolyl cis-trans isomerase	29.003	29.0062	29.2689	29.2098	6.46649e+08	29.0725	29.1995	29.3483	29.2723	6.46649e+08	29.1709	29.0034	29.3145	29.2317	6.46649e+08	28.969	28.9566	29.4912	29.0995	6.46649e+08	0	176.676	77	12	298	9	10	1007.68
A0A7I4YG30	T-complex protein 1 subunit epsilon OS=Haemonchus contortus OX=6289 PE=3 SV=1	T-complex protein 1 subunit epsilon	27.3341	27.1376	26.5738	26.3891	1.25661e+08	27.3597	27.142	26.6729	26.5438	1.25661e+08	27.3217	27.2588	26.5226	26.4196	1.25661e+08	27.3859	27.3496	26.4913	26.4446	1.25661e+08	0	176.535	55	28	136	26	27	502.37
A0A7I4Y2M4	Amidinotransferase domain containing protein OS=Haemonchus contortus OX=6289 PE=4 SV=1	Amidinotransferase domain containing protein	26.4797	26.6232	26.7104	26.7248	1.03964e+08	26.5101	26.6239	26.6846	26.7588	1.03964e+08	26.4805	26.6219	26.621	26.8502	1.03964e+08	26.4596	26.5109	26.6843	26.897	1.03964e+08	0	176.529	66	14	181	14	14	724.22
A0A140EQJ8	Aminopeptidase OS=Haemonchus contortus OX=6289 GN=ap-9 PE=2 SV=1	Aminopeptidase	26.5353	26.6398	27.1317	27.1963	1.21356e+08	26.3748	26.4982	27.0221	27.047	1.21356e+08	26.4909	26.384	27.0222	27.185	1.21356e+08	26.3435	26.4704	27.0675	27.0632	1.21356e+08	0	175.978	34	33	165	33	33	560.68
A0A7I4YSD6	GLOBIN domain-containing protein OS=Haemonchus contortus OX=6289 PE=3 SV=1	GLOBIN domain-containing protein	28.6449	28.528	30.2759	29.9423	8.69189e+08	28.5549	28.4758	30.1998	30.0979	8.69189e+08	28.7969	28.8131	30.2366	30.2068	8.69189e+08	28.795	28.7814	30.2431	30.0775	8.69189e+08	0	175.283	70	9	393	9	9	1627.52
A0A7I4Y5X3	glutathione transferase OS=Haemonchus contortus OX=6289 PE=3 SV=1	glutathione transferase	29.152	28.9119	28.4753	28.5851	4.43081e+08	29.1839	29.0741	28.6393	28.4853	4.43081e+08	29.0907	29.0549	28.4702	28.5853	4.43081e+08	29.1138	29.0625	28.4506	28.5138	4.43081e+08	0	175.094	73	16	262	15	15	1032.84
A0A7I4Z3F0	Myosin regulatory light chain OS=Haemonchus contortus OX=6289 PE=4 SV=1	Myosin regulatory light chain	28.7281	28.8136	30.167	30.2189	8.7071e+08	28.8671	29.0567	30.2329	30.2024	8.7071e+08	28.7002	28.886	30.1671	30.2389	8.7071e+08	28.7887	28.5912	30.106	30.2084	8.7071e+08	0	173.212	64	9	430	6	6	1606.56
A0A7I4YVC0	Sulfurtransferase OS=Haemonchus contortus OX=6289 PE=4 SV=1	Sulfurtransferase	26.4151	25.9613	26.0946	25.9536	8.02775e+07	26.4993	26.2511	26.1997	26.0384	8.02775e+07	26.5084	26.2318	26.1712	26.0658	8.02775e+07	26.376	26.1346	26.1242	26.1036	8.02775e+07	0	173.173	52	16	157	11	11	623.37
A0A7I4XUR0	Pept_C1 domain-containing protein OS=Haemonchus contortus OX=6289 PE=3 SV=1	Pept_C1 domain-containing protein	26.6236	25.3214	25.8553	24.6342	6.4246e+07	26.1309	25.787	25.8129	25.3154	6.4246e+07	26.5096	25.4004	25.9963	25.0215	6.4246e+07	26.5371	25.3839	25.8865	24.9982	6.4246e+07	0	172.802	45	11	129	10	10	632.83
A0A7I4XSS8	Nucleoside diphosphate kinase OS=Haemonchus contortus OX=6289 PE=3 SV=1	Nucleoside diphosphate kinase	27.7342	27.6903	27.7668	27.1313	2.0717e+08	27.859	27.7473	27.7111	27.2414	2.0717e+08	27.8295	27.7643	27.8527	27.1478	2.0717e+08	27.8227	27.5379	27.7476	27.1488	2.0717e+08	0	172.328	64	9	316	6	9	1256.64
Q6J3P3	thioredoxin-dependent peroxiredoxin OS=Haemonchus contortus OX=6289 PE=2 SV=1	thioredoxin-dependent peroxiredoxin	29.1859	29.4491	29.1995	29.2478	6.30032e+08	29.1826	29.2842	29.1534	29.1682	6.30032e+08	29.2189	29.1825	29.1726	29.1442	6.30032e+08	29.2372	29.2917	29.1974	29.2037	6.30032e+08	0	172.12	69	14	387	12	14	1305.03
A0A7I4XT81	Protein disulfide-isomerase OS=Haemonchus contortus OX=6289 PE=3 SV=1	Protein disulfide-isomerase	27.4577	27.837	27.8924	28.0842	2.355e+08	27.5582	27.669	27.9907	28.01	2.355e+08	27.5146	27.6788	27.9047	28.0294	2.355e+08	27.6427	27.5485	27.9684	28.0091	2.355e+08	0	172.058	51	21	189	21	21	772.49
A0A7I5EC57	GLOBIN domain-containing protein OS=Haemonchus contortus OX=6289 PE=3 SV=1	GLOBIN domain-containing protein	28.6535	27.89	27.5982	26.992	2.19795e+08	28.3289	27.5674	26.9527	26.8065	2.19795e+08	27.7216	28.4448	27.1009	27.0012	2.19795e+08	28.0029	27.9478	27.216	26.8524	2.19795e+08	0	171.601	59	9	1459	1	1	5636.11
A0A7I5E7B4	MIF4G domain-containing protein OS=Haemonchus contortus OX=6289 PE=4 SV=1	MIF4G domain-containing protein	25.6881	25.9177	25.43	25.5112	5.13552e+07	25.7109	25.8805	25.4235	25.5323	5.13552e+07	25.756	25.7737	25.421	25.5252	5.13552e+07	25.8132	25.7099	25.3998	25.5856	5.13552e+07	0	171.257	29	35	139	35	35	489.56
A0A7I4YVX5	Reticulon-like protein OS=Haemonchus contortus OX=6289 PE=4 SV=1	Reticulon-like protein	27.1656	27.2199	27.0291	27.165	1.40568e+08	27.0183	27.216	26.9122	27.1292	1.40568e+08	27.1382	27.0562	27.0938	27.1506	1.40568e+08	27.114	27.1122	27.0485	27.2207	1.40568e+08	0	170.898	35	23	190	0	23	645.18
A0A7I4YX32	Aminopeptidase OS=Haemonchus contortus OX=6289 PE=3 SV=1	Aminopeptidase	26.5068	26.1682	25.4159	25.4697	6.2823e+07	26.4593	26.0355	25.5108	25.5339	6.2823e+07	26.5205	26.0457	25.5306	25.6615	6.2823e+07	26.3636	26.231	25.5065	25.6027	6.2823e+07	0	170.867	30	29	187	17	17	696.74
U6PAC8	Malic enzyme OS=Haemonchus contortus OX=6289 GN=HCOI_00841300 PE=3 SV=1	Malic enzyme	26.1522	26.1541	24.0769	24.2532	4.21429e+07	25.9131	26.0479	24.1425	24.2597	4.21429e+07	25.9594	25.8654	24.1727	24.2596	4.21429e+07	25.9573	26.0489	24.2056	24.3478	4.21429e+07	0	170.145	35	22	153	12	13	608.1
A0A7I5E9E2	NADH dehydrogenase [ubiquinone] 1 alpha subcomplex subunit 10, mitochondrial OS=Haemonchus contortus OX=6289 PE=3 SV=1	NADH dehydrogenase [ubiquinone] 1 alpha subcomplex subunit 10, mitochondrial	26.999	26.9112	26.7982	26.7019	1.19279e+08	26.9281	26.9343	26.735	26.7029	1.19279e+08	26.9304	26.8058	26.7441	26.6691	1.19279e+08	26.911	26.7548	26.7144	26.6348	1.19279e+08	0	169.97	49	19	155	19	19	611.04
A0A6F7Q3S7	14-3-3 domain-containing protein OS=Haemonchus contortus OX=6289 PE=3 SV=1	14-3-3 domain-containing protein	29.5058	29.5227	29.4545	29.5313	7.28296e+08	29.4034	29.5795	29.5053	29.4702	7.28296e+08	29.4565	29.3955	29.5697	29.5149	7.28296e+08	29.4414	29.404	29.5433	29.6248	7.28296e+08	0	169.743	53	14	515	8	14	1579.33
A0A7I4YB53	Galectin OS=Haemonchus contortus OX=6289 PE=4 SV=1	Galectin	24.0303	24.3391	26.3191	26.5783	5.68733e+07	23.8355	24.157	26.4627	26.567	5.68733e+07	23.9976	24.1492	26.4228	26.3956	5.68733e+07	23.9862	23.9265	26.2178	26.7478	5.68733e+07	0	169.636	43	28	137	25	26	531.24
A0A6F7NRG4	arginine kinase OS=Haemonchus contortus OX=6289 PE=3 SV=1	arginine kinase	28.3361	28.2437	26.7041	26.6518	2.0724e+08	28.3342	28.3898	26.5946	26.7617	2.0724e+08	28.265	28.2426	26.7935	26.6553	2.0724e+08	28.2136	28.2019	26.5534	26.6646	2.0724e+08	0	168.594	61	25	176	24	24	640.1
A0A7I4YQQ1	GLOBIN domain-containing protein OS=Haemonchus contortus OX=6289 PE=3 SV=1	GLOBIN domain-containing protein	26.5263	25.6521	24.6486	24.8834	4.85075e+07	26.187	25.9447	25.3024	24.0215	4.85075e+07	26.0285	25.1634	25.0155	24.4721	4.85075e+07	26.5201	25.4598	24.7225	24.6986	4.85075e+07	0	168.45	59	9	1438	1	1	5568.47
A0A7I4Z3B5	Fucose-specific lectin OS=Haemonchus contortus OX=6289 PE=4 SV=1	Fucose-specific lectin	25.4307	25.6478	26.1216	26.2134	6.32864e+07	25.4711	25.593	26.1552	26.372	6.32864e+07	25.5252	25.6947	26.2	26.2129	6.32864e+07	25.3989	25.5878	26.1583	26.2131	6.32864e+07	0	168.085	64	16	109	0	16	466.08
A0A7I4YZZ8	Large ribosomal subunit protein uL18 OS=Haemonchus contortus OX=6289 PE=3 SV=1	Large ribosomal subunit protein uL18	27.5275	27.883	26.8468	26.8664	1.79224e+08	27.8058	27.9213	26.9772	26.9121	1.79224e+08	27.6702	27.9307	26.9398	27.0734	1.79224e+08	27.9226	27.5497	26.9444	27.0409	1.79224e+08	0	166.626	57	20	189	18	18	750.75
A0A7I4YN79	Succinate--CoA ligase [ADP/GDP-forming] subunit alpha, mitochondrial OS=Haemonchus contortus OX=6289 PE=3 SV=1	Succinate--CoA ligase [ADP/GDP-forming] subunit alpha, mitochondrial	27.3606	27.4275	27.0916	27.0339	1.63851e+08	27.4226	27.4038	27.1795	27.0605	1.63851e+08	27.445	27.4088	27.0714	27.0651	1.63851e+08	27.4141	27.3052	27.1275	27.0716	1.63851e+08	0	166.433	50	16	190	14	15	712.16
A0A7I4XTV4	Pept_C1 domain-containing protein OS=Haemonchus contortus OX=6289 PE=3 SV=1	Pept_C1 domain-containing protein	27.785	27.3181	27.069	27.029	1.60474e+08	27.6587	27.2902	27.0116	26.9815	1.60474e+08	27.6609	27.4507	27.027	26.9743	1.60474e+08	27.7477	27.5175	27.0833	26.9921	1.60474e+08	0	166.184	46	13	223	12	12	1001.86
A0A7I4XTJ1	Obg-like ATPase 1 OS=Haemonchus contortus OX=6289 PE=3 SV=1	Obg-like ATPase 1	26.9635	26.8284	26.5473	26.4208	1.09877e+08	27.0257	26.7671	26.5531	26.4255	1.09877e+08	26.9909	26.8837	26.6252	26.432	1.09877e+08	27.0902	26.8896	26.5312	26.4665	1.09877e+08	0	164.863	54	22	147	19	22	574.7
A0A6F7PUI6	L-2-hydroxyglutarate dehydrogenase, mitochondrial OS=Haemonchus contortus OX=6289 PE=3 SV=1	L-2-hydroxyglutarate dehydrogenase, mitochondrial	26.7999	26.7762	27.3186	27.521	1.44096e+08	26.7735	26.6492	27.3309	27.4058	1.44096e+08	26.7969	26.6084	27.3333	27.4312	1.44096e+08	26.8886	26.5652	27.2663	27.5734	1.44096e+08	0	164.36	49	19	151	19	19	617.86
A0A7I4YHZ9	Small ribosomal subunit protein uS2 OS=Haemonchus contortus OX=6289 PE=3 SV=1	Small ribosomal subunit protein uS2	27.5845	27.5435	26.5985	26.7098	1.47972e+08	27.491	27.6228	26.6072	26.6759	1.47972e+08	27.5644	27.3663	26.6519	26.7575	1.47972e+08	27.6111	27.5159	26.6424	26.8005	1.47972e+08	0	163.681	66	17	133	17	17	576.82
A0A7I4YIK5	Carbonic anhydrase OS=Haemonchus contortus OX=6289 PE=3 SV=1	Carbonic anhydrase	26.7058	26.6927	26.8623	26.9894	1.31689e+08	26.8907	27.0521	27.0106	26.9398	1.31689e+08	26.7682	26.9014	27.0369	27.0387	1.31689e+08	26.9874	26.6269	27.0804	27.0015	1.31689e+08	0	163.532	70	15	165	14	15	715.99
A0A7I4Y7G3	FAD_binding_2 domain-containing protein OS=Haemonchus contortus OX=6289 PE=4 SV=1	FAD_binding_2 domain-containing protein	25.6901	25.662	25.8747	25.8615	5.61077e+07	25.7686	25.6637	25.8789	25.751	5.61077e+07	25.6678	25.4799	25.8142	25.744	5.61077e+07	25.6394	25.4971	25.8073	25.696	5.61077e+07	0	162.81	58	25	109	25	25	464.53
A0A7I4Z0Q7	3-hydroxyacyl-CoA dehydrogenase OS=Haemonchus contortus OX=6289 PE=3 SV=1	3-hydroxyacyl-CoA dehydrogenase	26.7577	26.8566	27.0231	27.0479	1.38272e+08	26.8143	26.967	27.16	27.0055	1.38272e+08	26.7436	26.8898	27.0593	27.0243	1.38272e+08	26.8526	26.793	27.1913	26.9584	1.38272e+08	0	161.968	69	17	149	16	17	620.37
A0A7I5E5E0	CAD protein OS=Haemonchus contortus OX=6289 PE=3 SV=1	CAD protein	25.8706	26.0771	24.5502	24.6078	4.08305e+07	25.5625	25.8271	24.6325	24.7075	4.08305e+07	25.7254	25.7449	24.8048	24.8021	4.08305e+07	25.6754	25.7244	24.6311	24.7943	4.08305e+07	0	161.732	18	36	99	32	36	372.48
A0A7I4YER2	3-ketoacyl-CoA thiolase, mitochondrial OS=Haemonchus contortus OX=6289 PE=3 SV=1	3-ketoacyl-CoA thiolase, mitochondrial	26.058	25.8894	26.631	26.8139	8.68433e+07	26.1473	25.8512	26.6367	26.6549	8.68433e+07	26.0799	26.0138	26.5854	26.6965	8.68433e+07	26.1831	26.0423	26.5954	26.6326	8.68433e+07	0	161.591	71	22	96	22	22	413.01
A0A7I4XRE6	Heterogeneous nuclear ribonucleoprotein K OS=Haemonchus contortus OX=6289 PE=4 SV=1	Heterogeneous nuclear ribonucleoprotein K	25.5637	25.7412	24.8136	24.9814	3.93451e+07	25.5376	25.7287	24.829	25.0032	3.93451e+07	25.5495	25.5507	24.9276	25.0063	3.93451e+07	25.5421	25.4924	24.8627	25.0567	3.93451e+07	0	161.219	55	17	129	3	17	447.97
A0A7I4Y072	Electron transfer flavoprotein subunit alpha OS=Haemonchus contortus OX=6289 PE=3 SV=1	Electron transfer flavoprotein subunit alpha	26.8379	26.5079	27.1959	26.9766	1.35816e+08	27.0122	26.6805	27.3208	27.0535	1.35816e+08	26.8656	26.6807	27.2798	27.0239	1.35816e+08	26.9729	26.7082	27.3551	26.9706	1.35816e+08	0	160.857	64	18	153	18	18	622.75
A0A7I4YWG8	TPR_REGION domain-containing protein OS=Haemonchus contortus OX=6289 PE=4 SV=1	TPR_REGION domain-containing protein	26.5712	26.4628	26.6197	26.5621	1.08092e+08	26.7007	26.5627	26.6356	26.6475	1.08092e+08	26.659	26.5557	26.5942	26.5538	1.08092e+08	26.7515	26.7518	26.6599	26.6148	1.08092e+08	0	160.618	62	15	184	15	15	721.12
A0A6F7NQW1	VOC domain-containing protein OS=Haemonchus contortus OX=6289 PE=3 SV=1	VOC domain-containing protein	28.7373	28.476	28.5567	28.535	4.08785e+08	28.6398	28.5116	28.4862	28.4387	4.08785e+08	28.6633	28.5645	28.453	28.6066	4.08785e+08	28.5984	28.5958	28.4595	28.5644	4.08785e+08	0	160.231	57	8	292	8	8	1173.77
A0A7I4YGE0	SHSP domain-containing protein OS=Haemonchus contortus OX=6289 PE=3 SV=1	SHSP domain-containing protein	27.1264	27.0471	27.771	27.8465	1.90235e+08	27.0282	27.3043	27.814	27.8493	1.90235e+08	27.0462	27.1337	27.7861	27.8706	1.90235e+08	27.0048	27.0525	27.8285	27.9319	1.90235e+08	0	159.897	74	12	163	12	12	681.11
A0A7I4YY54	TIP120 domain-containing protein OS=Haemonchus contortus OX=6289 PE=3 SV=1	TIP120 domain-containing protein	25.4839	25.5391	25.4166	25.5766	4.86268e+07	25.4052	25.5433	25.4306	25.5089	4.86268e+07	25.4328	25.4781	25.5122	25.6238	4.86268e+07	25.4624	25.492	25.4532	25.6295	4.86268e+07	0	159.844	30	35	99	32	35	371.19
A0A7I4YJB4	Dolichyl-diphosphooligosaccharide--protein glycosyltransferase subunit 1 OS=Haemonchus contortus OX=6289 PE=3 SV=1	Dolichyl-diphosphooligosaccharide--protein glycosyltransferase subunit 1	27.2021	27.1705	27.2562	27.3582	1.57134e+08	27.1746	27.2276	27.2529	27.3641	1.57134e+08	27.1732	27.0854	27.2846	27.3898	1.57134e+08	27.2512	27.0777	27.3448	27.3809	1.57134e+08	0	159.833	43	28	171	28	28	621.18
A0A7I4YEP6	Fatty-acid and retinol-binding protein 1 OS=Haemonchus contortus OX=6289 PE=3 SV=1	Fatty-acid and retinol-binding protein 1	26.4082	26.8819	27.4815	27.8938	2.09099e+08	26.3892	27.011	27.2806	27.619	2.09099e+08	26.5324	27.0519	27.4681	27.7896	2.09099e+08	26.4037	26.6918	27.9077	27.8691	2.09099e+08	0	159.543	63	14	381	8	8	1114.46
A0A7I4YS87	T-complex protein 1 subunit eta OS=Haemonchus contortus OX=6289 PE=3 SV=1	T-complex protein 1 subunit eta	25.9302	25.8429	25.0559	25.0787	5.07075e+07	25.7106	25.807	25.0356	25.0675	5.07075e+07	25.718	25.5888	25.0611	25.0448	5.07075e+07	25.6112	25.6435	25.1605	24.9888	5.07075e+07	0	159.296	51	21	101	19	21	414.34
A0A7I4YGW7	Major facilitator superfamily MFS-1 domain containing protein OS=Haemonchus contortus OX=6289 PE=4 SV=1	Major facilitator superfamily MFS-1 domain containing protein	28.2985	28.2328	27.9428	27.9765	2.98145e+08	28.1428	28.139	27.9192	27.9828	2.98145e+08	28.3252	28.1506	27.9949	27.9939	2.98145e+08	28.2129	28.0798	28.1003	27.9641	2.98145e+08	0	159.192	25	16	245	0	16	857.15
E0YDP1	Parasitic stage specific protein 2 OS=Haemonchus contortus OX=6289 PE=2 SV=1	Parasitic stage specific protein 2	31.358	31.3646	29.8679	29.9119	1.99547e+09	31.5678	31.3296	29.816	29.867	1.99547e+09	31.7	31.2182	29.727	29.8792	1.99547e+09	31.4565	31.376	29.8801	29.8851	1.99547e+09	0	158.332	68	15	962	15	15	2640.43
A0A7I4YSC7	GLOBIN domain-containing protein OS=Haemonchus contortus OX=6289 PE=3 SV=1	GLOBIN domain-containing protein	27.8557	27.1637	29.458	29.1877	4.29208e+08	27.3454	27.2194	29.3721	28.9945	4.29208e+08	27.0988	27.5751	29.4777	29.1775	4.29208e+08	27.372	27.6463	29.3903	29.1574	4.29208e+08	0	158.075	56	9	448	2	4	1658.54
A0A7I4XY34	WD_REPEATS_REGION domain-containing protein OS=Haemonchus contortus OX=6289 PE=3 SV=1	WD_REPEATS_REGION domain-containing protein	26.1852	26.1804	26.8629	26.8334	1.0368e+08	26.2492	26.2647	26.8782	26.9072	1.0368e+08	26.2835	26.2702	26.8642	26.8662	1.0368e+08	26.187	26.2146	26.8791	26.8016	1.0368e+08	0	157.207	36	24	139	24	24	522.85
A0A7I4YC10	2-iminobutanoate/2-iminopropanoate deaminase OS=Haemonchus contortus OX=6289 PE=3 SV=1	2-iminobutanoate/2-iminopropanoate deaminase	30.156	30.1704	29.3116	29.2662	9.22901e+08	30.2949	30.1894	29.3064	29.2255	9.22901e+08	30.2092	30.1519	29.1997	29.248	9.22901e+08	30.2305	30.1684	29.3147	29.2247	9.22901e+08	0	156.921	73	9	701	1	9	2695.09
A0A7I4YFA1	ADP/ATP translocase OS=Haemonchus contortus OX=6289 PE=3 SV=1	ADP/ATP translocase	28.3994	28.0055	26.542	26.5723	1.99493e+08	28.2429	27.9943	26.3456	26.5651	1.99493e+08	28.4487	28.3153	26.4534	26.5771	1.99493e+08	28.2794	28.2117	26.5736	26.6284	1.99493e+08	0	156.334	64	18	374	10	11	1045.29
A0A7I4YGH5	thioredoxin-dependent peroxiredoxin OS=Haemonchus contortus OX=6289 PE=3 SV=1	thioredoxin-dependent peroxiredoxin	28.4657	28.4587	28.4786	28.3871	3.63801e+08	28.3993	28.4638	28.3048	28.3966	3.63801e+08	28.3293	28.3396	28.3183	28.3757	3.63801e+08	28.3843	28.3093	28.3375	28.3607	3.63801e+08	0	155.635	58	12	190	11	11	794.16
A0A7I5E8B9	T-complex protein 1 subunit gamma OS=Haemonchus contortus OX=6289 PE=3 SV=1	T-complex protein 1 subunit gamma	27.1093	27.0457	26.2885	26.1821	1.1116e+08	27.0167	27.0151	26.2301	26.1685	1.1116e+08	27.0567	26.9604	26.2391	26.1803	1.1116e+08	27.0654	27.0696	26.2996	26.2945	1.1116e+08	0	155.517	54	27	128	26	27	498.27
A0A7I4YIU5	PH domain-containing protein OS=Haemonchus contortus OX=6289 PE=3 SV=1	PH domain-containing protein	25.2996	25.5546	25.3409	25.4505	4.25207e+07	25.2403	25.4414	25.3077	25.4131	4.25207e+07	25.2797	25.4606	25.3499	25.4127	4.25207e+07	25.2923	25.3196	25.2503	25.4537	4.25207e+07	0	155.443	17	30	107	30	30	395.44
O76646	Galectin OS=Haemonchus contortus OX=6289 GN=Hco-gal-1 PE=2 SV=1	Galectin	28.5707	28.5756	28.8298	28.8162	4.24237e+08	28.6208	28.6206	28.7857	28.7845	4.24237e+08	28.5475	28.6454	28.7892	28.8301	4.24237e+08	28.5544	28.5995	28.8008	28.8144	4.24237e+08	0	155.359	61	16	196	14	14	721.29
A0A7I4Z112	Calponin-homology (CH) domain-containing protein OS=Haemonchus contortus OX=6289 PE=3 SV=1	Calponin-homology (CH) domain-containing protein	24.633	24.8869	24.7311	24.8585	2.85612e+07	24.7399	24.9825	24.7418	24.8657	2.85612e+07	24.7646	24.8796	24.7818	24.8415	2.85612e+07	24.7098	24.6942	24.6804	24.7825	2.85612e+07	0	155.134	11	35	105	0	35	376.58
A0A7I4YHU8	Fatty-acid and retinol-binding protein 1 OS=Haemonchus contortus OX=6289 PE=3 SV=1	Fatty-acid and retinol-binding protein 1	31.5711	31.3095	29.9762	29.714	1.57001e+09	30.9734	30.9373	29.8036	29.4134	1.57001e+09	30.5423	31.4893	29.9498	29.7431	1.57001e+09	30.7101	31.3278	29.6366	29.7923	1.57001e+09	0	155.053	53	14	471	14	14	1574.01
A0A7I4XYP4	Calponin-homology (CH) domain-containing protein OS=Haemonchus contortus OX=6289 PE=4 SV=1	Calponin-homology (CH) domain-containing protein	28.3493	28.0805	29.8033	29.6838	6.01279e+08	28.3743	28.1832	29.8702	29.6733	6.01279e+08	28.4075	28.2986	29.9033	29.7004	6.01279e+08	28.2028	28.2069	29.7205	29.6892	6.01279e+08	0	155.034	49	8	430	8	8	1327.8
A0A7I5E7E8	T-complex protein 1 subunit beta OS=Haemonchus contortus OX=6289 PE=3 SV=1	T-complex protein 1 subunit beta	26.8752	26.8359	26.192	26.1523	9.92392e+07	26.948	26.7649	26.1784	26.0689	9.92392e+07	26.9373	26.9759	26.1777	26.1406	9.92392e+07	27.0265	26.9829	26.1072	26.1474	9.92392e+07	0	154.901	56	25	130	25	25	532.17
A0A7I4Y7Z2	glutathione transferase OS=Haemonchus contortus OX=6289 PE=3 SV=1	glutathione transferase	28.1946	27.9637	28.5082	28.7511	3.21871e+08	27.9588	27.8242	28.3985	28.6468	3.21871e+08	28.1925	27.9646	28.4079	28.4725	3.21871e+08	27.9298	28.0048	28.2608	28.74	3.21871e+08	0	153.952	73	19	171	18	19	637.23
A0A7I4YF74	Fatty-acid and retinol-binding protein 1 OS=Haemonchus contortus OX=6289 PE=3 SV=1	Fatty-acid and retinol-binding protein 1	29.4369	28.8476	29.7331	29.3829	7.02444e+08	29.241	29.1058	29.4714	29.6392	7.02444e+08	28.7727	28.783	29.953	29.6069	7.02444e+08	28.6123	28.8764	29.7195	29.8507	7.02444e+08	0	153.933	63	17	358	17	17	1106.27
W6NRZ8	Immunoglobulin I-set domain containing protein OS=Haemonchus contortus OX=6289 GN=HCOI_00552500 PE=4 SV=1	Immunoglobulin I-set domain containing protein	26.1483	26.2803	27.8225	27.6032	1.57637e+08	26.2669	26.393	27.8414	27.5624	1.57637e+08	26.2909	26.2211	27.8184	27.6547	1.57637e+08	26.2242	26.1461	27.7504	27.621	1.57637e+08	0	153.829	58	9	180	9	9	759.26
A0A7I4YIT6	Coatomer subunit gamma OS=Haemonchus contortus OX=6289 PE=3 SV=1	Coatomer subunit gamma	25.9386	26.0594	26.1861	26.2916	7.00621e+07	25.8716	26.0425	26.1226	26.3291	7.00621e+07	25.9503	25.9598	26.2172	26.2885	7.00621e+07	25.9068	25.8837	26.1557	26.2544	7.00621e+07	0	153.148	35	28	105	26	28	397.14
A0A7I5ECW3	Elongation factor 1-gamma OS=Haemonchus contortus OX=6289 PE=4 SV=1	Elongation factor 1-gamma	28.4764	28.1689	27.7322	27.605	2.78464e+08	28.4478	28.2278	27.7197	27.6775	2.78464e+08	28.5343	28.3206	27.6911	27.6291	2.78464e+08	28.4647	28.2299	27.6761	27.6187	2.78464e+08	0	152.883	39	15	218	14	15	779.52
A0A7I4Y973	Malic enzyme OS=Haemonchus contortus OX=6289 PE=3 SV=1	Malic enzyme	25.606	25.5978	25.5576	25.5226	4.92665e+07	25.6366	25.6397	25.5357	25.5495	4.92665e+07	25.6501	25.5428	25.5625	25.5025	4.92665e+07	25.677	25.5688	25.4831	25.5524	4.92665e+07	0	152.489	38	22	149	16	16	554.73
A0A7I5E9A5	Eukaryotic translation initiation factor 3 subunit A OS=Haemonchus contortus OX=6289 PE=3 SV=1	Eukaryotic translation initiation factor 3 subunit A	25.1049	25.3268	24.7043	24.8927	3.20185e+07	24.921	25.0616	24.8317	24.9426	3.20185e+07	25.0056	24.9447	24.9665	25.0858	3.20185e+07	25.0167	25.0197	24.8756	25.0046	3.20185e+07	0	152.231	31	36	119	35	36	410.38
A0A7I4YPA3	LIM zinc-binding domain-containing protein OS=Haemonchus contortus OX=6289 PE=4 SV=1	LIM zinc-binding domain-containing protein	25.49	25.702	26.6499	26.5493	7.65843e+07	25.5412	25.8026	26.6455	26.5757	7.65843e+07	25.5868	25.6216	26.6702	26.6004	7.65843e+07	25.4831	25.4658	26.5549	26.6957	7.65843e+07	0	152.123	38	33	139	0	32	509.94
E0YDN8	Parasitic stage specific protein 1 OS=Haemonchus contortus OX=6289 PE=2 SV=1	Parasitic stage specific protein 1	27.0741	27.1396	27.9142	27.5732	1.90508e+08	27.3713	27.0724	27.8947	27.6071	1.90508e+08	27.4992	27.2289	27.5905	27.4743	1.90508e+08	27.5269	27.4113	27.9646	27.4047	1.90508e+08	0	152.097	67	15	149	10	15	587.89
A0A7I4XY21	Dynactin subunit 2 OS=Haemonchus contortus OX=6289 PE=4 SV=1	Dynactin subunit 2	26.7085	26.5159	26.773	26.6928	1.02191e+08	26.5131	26.6869	26.8634	26.7737	1.02191e+08	26.1412	26.5176	26.7628	26.8239	1.02191e+08	26.4402	26.1262	26.8016	26.8192	1.02191e+08	0	151.717	61	24	135	17	24	511.33
A0A7I4XT92	Intermediate filament tail domain protein OS=Haemonchus contortus OX=6289 PE=4 SV=1	Intermediate filament tail domain protein	25.3226	25.5142	25.3803	25.3469	4.4553e+07	25.3363	25.5435	25.4036	25.3239	4.4553e+07	25.3336	25.4877	25.241	25.1584	4.4553e+07	25.3943	25.4537	25.3075	25.3221	4.4553e+07	0	151.452	44	28	131	21	23	445.25
A0A7I4XWC0	Superoxide dismutase OS=Haemonchus contortus OX=6289 PE=3 SV=1	Superoxide dismutase	28.5168	28.8131	28.4422	28.5444	3.97486e+08	28.582	28.6923	28.5212	28.6844	3.97486e+08	28.5741	28.8156	28.4622	28.5582	3.97486e+08	28.6446	28.553	28.4452	28.6049	3.97486e+08	0	151.155	53	11	210	11	11	846.43
A0A7I5E772	Galectin OS=Haemonchus contortus OX=6289 PE=4 SV=1	Galectin	27.1022	27.0967	27.2734	27.2667	1.52119e+08	26.9942	27.1368	27.2504	27.2028	1.52119e+08	27.075	27.3075	27.325	27.2764	1.52119e+08	27.0116	27.1981	27.2366	27.2306	1.52119e+08	0	149.102	53	19	160	19	19	599.67
A0A7I4XZG7	UDP-glucose 4-epimerase OS=Haemonchus contortus OX=6289 PE=3 SV=1	UDP-glucose 4-epimerase	26.4573	26.6364	25.7434	25.6542	7.64564e+07	26.4783	26.676	25.655	25.5382	7.64564e+07	26.4822	26.671	25.7288	25.7275	7.64564e+07	26.4696	26.4685	25.7596	25.6695	7.64564e+07	0	148.971	62	17	90	17	17	383.34
A0A7I4XSN5	Pept_C1 domain-containing protein OS=Haemonchus contortus OX=6289 PE=3 SV=1	Pept_C1 domain-containing protein	28.0043	27.6775	27.7347	27.7247	2.36987e+08	28.012	27.6625	27.7654	27.6614	2.36987e+08	27.9927	28.0481	27.7827	27.7332	2.36987e+08	27.879	27.8462	27.772	27.6506	2.36987e+08	0	148.623	42	12	168	11	11	656.69
A0A7I4YJ53	Phosphotransferase OS=Haemonchus contortus OX=6289 PE=3 SV=1	Phosphotransferase	26.3876	26.3425	26.3309	26.3633	8.26218e+07	26.2913	26.3139	26.2653	26.3096	8.26218e+07	26.2876	26.2794	26.382	26.3337	8.26218e+07	26.2448	26.207	26.3611	26.2897	8.26218e+07	0	147.922	56	19	77	19	19	337.46
A0A7I4YFK8	Succinate--CoA ligase [ADP/GDP-forming] subunit alpha, mitochondrial OS=Haemonchus contortus OX=6289 PE=3 SV=1	Succinate--CoA ligase [ADP/GDP-forming] subunit alpha, mitochondrial	26.4679	26.5	26.0671	25.8606	8.91655e+07	26.5105	26.5516	26.0827	25.9987	8.91655e+07	26.5788	26.4682	25.9847	25.8317	8.91655e+07	26.4403	26.3568	26.2236	25.8985	8.91655e+07	0	147.73	46	11	150	10	10	550.37
A0A7I4YKB8	isoleucine--tRNA ligase OS=Haemonchus contortus OX=6289 PE=3 SV=1	isoleucine--tRNA ligase	26.4326	26.413	25.8093	25.8811	7.21641e+07	26.2598	26.3733	25.7831	25.8768	7.21641e+07	26.357	26.2856	25.8231	25.9387	7.21641e+07	26.2386	26.2115	25.8677	25.9143	7.21641e+07	0	146.956	28	30	102	28	30	368.78
A0A7I4YFQ9	Peptidase M16 domain containing protein OS=Haemonchus contortus OX=6289 PE=4 SV=1	Peptidase M16 domain containing protein	25.7849	25.837	26.09	26.3374	6.69141e+07	25.6162	25.892	26.0319	26.2861	6.69141e+07	25.7513	25.7903	26.1781	26.3863	6.69141e+07	25.6651	25.7981	26.0861	26.3561	6.69141e+07	0	146.895	36	33	121	32	33	434.08
A0A7I4YWL2	Protein transport protein SEC23 OS=Haemonchus contortus OX=6289 PE=3 SV=1	Protein transport protein SEC23	25.2696	25.3298	25.4	25.5209	4.3446e+07	25.1955	25.3081	25.4587	25.5551	4.3446e+07	25.2896	25.1948	25.5298	25.5745	4.3446e+07	25.316	25.2553	25.4929	25.6406	4.3446e+07	0	145.922	38	22	98	22	22	423.63
A0A7I4YMP3	Protein transport protein Sec24C OS=Haemonchus contortus OX=6289 PE=3 SV=1	Protein transport protein Sec24C	25.7024	25.6882	25.7957	25.973	5.90077e+07	25.6015	25.7728	25.8597	26.0189	5.90077e+07	25.6261	25.6579	25.9791	26.0774	5.90077e+07	25.7236	25.6492	25.947	26.0551	5.90077e+07	0	145.557	22	22	93	22	22	380.39
A0A7I5E5S1	Uncharacterized protein OS=Haemonchus contortus OX=6289 PE=4 SV=1	Uncharacterized protein	27.0103	27.1679	27.016	27.3121	1.31339e+08	26.9173	27.2673	26.6556	27.2653	1.31339e+08	26.4243	27.1856	26.9587	27.2265	1.31339e+08	26.6236	26.963	26.8588	27.2513	1.31339e+08	0	145.207	80	14	180	11	11	736.6
A0A7I4Z1M6	SHSP domain-containing protein OS=Haemonchus contortus OX=6289 PE=3 SV=1	SHSP domain-containing protein	26.0236	26.0027	25.1981	25.0748	5.2479e+07	25.9534	26.1678	25.1891	25.1854	5.2479e+07	26.0045	26.1171	25.1937	25.2352	5.2479e+07	25.9715	25.9268	25.2	25.1387	5.2479e+07	0	144.844	44	24	145	9	24	514.41
A0A7I4YVH0	Acetyltransferase component of pyruvate dehydrogenase complex OS=Haemonchus contortus OX=6289 PE=3 SV=1	Acetyltransferase component of pyruvate dehydrogenase complex	26.8154	26.7079	26.5555	26.5444	1.06002e+08	26.7676	26.7213	26.56	26.5375	1.06002e+08	26.8313	26.7729	26.5294	26.5296	1.06002e+08	26.7759	26.6893	26.554	26.5004	1.06002e+08	0	144.616	47	17	122	13	13	501.81
A0A7I4Z2R9	TDP43_N domain-containing protein OS=Haemonchus contortus OX=6289 PE=4 SV=1	TDP43_N domain-containing protein	25.3348	25.6324	26.1479	26.1988	6.29616e+07	25.4362	25.6949	26.2656	26.2536	6.29616e+07	25.2998	25.5506	26.0888	26.1685	6.29616e+07	25.4887	25.5455	26.0975	26.19	6.29616e+07	0	144.306	36	29	120	0	29	447.38
A0A6F7PCI5	Nucleosome assembly protein 1-like 1 OS=Haemonchus contortus OX=6289 PE=3 SV=1	Nucleosome assembly protein 1-like 1	27.7995	28.066	27.1997	27.2111	2.04841e+08	27.8736	28.0669	27.2533	27.1439	2.04841e+08	27.87	27.9919	27.1996	27.2219	2.04841e+08	27.8317	27.8334	27.2239	27.2448	2.04841e+08	0	144.287	56	17	194	16	16	760.65
A0A6F7PVL7	peptidylprolyl isomerase OS=Haemonchus contortus OX=6289 PE=4 SV=1	peptidylprolyl isomerase	27.8631	27.7873	27.2489	27.1556	1.87693e+08	27.8322	27.6942	27.2023	27.0966	1.87693e+08	27.8898	27.7661	27.1932	27.1033	1.87693e+08	27.9151	27.9339	27.124	27.1783	1.87693e+08	0	144.221	48	20	150	20	20	582.87
A0A7I4YR84	Peptidase_M24 domain-containing protein OS=Haemonchus contortus OX=6289 PE=3 SV=1	Peptidase_M24 domain-containing protein	26.1865	26.3504	26.3178	26.4021	8.28826e+07	26.1869	26.2383	26.3902	26.4405	8.28826e+07	26.3425	26.284	26.4198	26.5152	8.28826e+07	26.2986	26.231	26.3801	26.4764	8.28826e+07	0	143.829	59	20	99	19	20	424.39
A0A7I4YJL7	adenosine deaminase OS=Haemonchus contortus OX=6289 PE=3 SV=1	adenosine deaminase	25.9473	26.0477	25.374	25.5817	5.71134e+07	25.8391	26.0516	25.3566	25.5032	5.71134e+07	25.9928	26.2783	25.4914	25.5169	5.71134e+07	25.68	26.0692	25.4052	25.5498	5.71134e+07	0	143.828	53	18	140	17	18	511.85
A0A7I4YLE2	(S)-3-amino-2-methylpropionate transaminase OS=Haemonchus contortus OX=6289 PE=3 SV=1	(S)-3-amino-2-methylpropionate transaminase	25.9655	26.078	26.209	26.5458	7.70505e+07	26.0206	26.0222	26.1799	26.5983	7.70505e+07	26.1991	26.0716	26.2809	26.5629	7.70505e+07	25.9613	25.9194	26.1816	26.5731	7.70505e+07	0	143.487	45	22	134	22	22	458.32
A0A7I4Z2V7	Microtubule-associated protein OS=Haemonchus contortus OX=6289 PE=4 SV=1	Microtubule-associated protein	21.2854	21.7253	23.6064	23.8124	9.26199e+06	21.6014	21.9213	23.9161	23.981	9.26199e+06	21.3056	21.6944	23.7822	23.8125	9.26199e+06	21.3047	21.4765	23.7975	23.7934	9.26199e+06	0	143.134	27	23	124	3	3	474.58
A0A7I4Y0C4	Aldo_ket_red domain-containing protein OS=Haemonchus contortus OX=6289 PE=4 SV=1	Aldo_ket_red domain-containing protein	26.3725	26.5274	26.6562	26.7525	1.00193e+08	26.2801	26.4485	26.6548	26.5988	1.00193e+08	26.4476	26.3866	26.6896	26.5637	1.00193e+08	26.4732	26.3619	26.6798	26.6919	1.00193e+08	0	142.9	60	18	169	12	14	677.92
A0A7I4YQ16	Endonuclease/exonuclease/phosphatase family protein OS=Haemonchus contortus OX=6289 PE=4 SV=1	Endonuclease/exonuclease/phosphatase family protein	26.4898	26.5797	26.6734	26.8837	1.15101e+08	26.5427	26.6703	26.8451	26.9661	1.15101e+08	26.6202	26.6134	26.78	26.9442	1.15101e+08	26.6641	26.6971	26.8141	26.958	1.15101e+08	0	142.863	52	22	153	22	22	551.88
A0A7I4YV39	S-(hydroxymethyl)glutathione dehydrogenase OS=Haemonchus contortus OX=6289 PE=3 SV=1	S-(hydroxymethyl)glutathione dehydrogenase	26.6505	26.6003	26.2689	26.347	9.02447e+07	26.4609	26.5558	26.1078	26.2984	9.02447e+07	26.6617	26.553	26.2801	26.3044	9.02447e+07	26.5368	26.5836	26.2997	26.3733	9.02447e+07	0	142.712	43	14	114	14	14	506.73
A0A7I4YLE9	Laminin subunit beta-1 OS=Haemonchus contortus OX=6289 PE=4 SV=1	Laminin subunit beta-1	25.2158	25.2881	24.9467	24.746	3.44987e+07	25.2903	25.3728	25.0805	24.8433	3.44987e+07	25.1925	25.1827	25.0083	24.7314	3.44987e+07	25.2111	25.2147	25.0487	24.8434	3.44987e+07	0	142.524	17	30	106	30	30	372.61
A0A7I4Z268	Uncharacterized protein OS=Haemonchus contortus OX=6289 PE=4 SV=1	Uncharacterized protein	24.1129	25.2076	24.7229	25.0663	2.85641e+07	24.3296	24.9519	24.739	25.2666	2.85641e+07	24.5029	24.8276	24.8058	25.3493	2.85641e+07	24.1939	24.6918	24.7432	25.0502	2.85641e+07	0	142.087	78	13	248	5	5	793.98
A0A7I4Z783	40S ribosomal protein S12 OS=Haemonchus contortus OX=6289 PE=3 SV=1	40S ribosomal protein S12	28.2445	27.9139	27.072	26.8513	1.89757e+08	28.0252	27.8339	26.9133	26.8154	1.89757e+08	27.8632	28.0066	26.8618	26.9008	1.89757e+08	27.9546	28.0666	26.8486	26.9377	1.89757e+08	0	140.627	76	10	138	10	10	649.66
A0A7I4YCU1	40S ribosomal protein S3 OS=Haemonchus contortus OX=6289 PE=3 SV=1	40S ribosomal protein S3	27.7229	27.6997	26.969	26.9758	1.74297e+08	27.6762	27.6159	26.9304	26.9624	1.74297e+08	27.8022	27.7244	26.9455	27.0068	1.74297e+08	27.7746	27.6777	26.8863	26.9823	1.74297e+08	0	139.804	78	16	158	13	16	599.82
A0A7I4XW80	60S acidic ribosomal protein P0 OS=Haemonchus contortus OX=6289 PE=3 SV=1	60S acidic ribosomal protein P0	27.9653	27.7225	27.0379	27.0392	1.87672e+08	27.8786	27.6434	27.0223	27.0227	1.87672e+08	27.9791	27.8216	27.0299	27.0236	1.87672e+08	27.9219	27.7815	26.9979	27.0417	1.87672e+08	0	139.643	47	12	151	11	11	601.64
A0A7I5EDJ4	valine--tRNA ligase OS=Haemonchus contortus OX=6289 PE=3 SV=1	valine--tRNA ligase	26.0796	26.2164	25.3583	25.4658	5.44124e+07	25.9732	26.1386	25.2691	25.4088	5.44124e+07	26.0345	25.9628	25.3714	25.508	5.44124e+07	25.9634	25.8483	25.3774	25.5146	5.44124e+07	0	139.296	28	29	113	6	29	398.72
A0A7I4XTM6	60S ribosomal protein L7 OS=Haemonchus contortus OX=6289 PE=3 SV=1	60S ribosomal protein L7	27.3477	27.4231	26.5339	26.5411	1.43307e+08	27.5672	27.4476	26.6144	26.4983	1.43307e+08	27.4722	27.5291	26.5858	26.5524	1.43307e+08	27.6352	27.4396	26.5649	26.5211	1.43307e+08	0	139.26	56	14	173	14	14	619.19
A0A7I4XTS4	Cysteine proteinase OS=Haemonchus contortus OX=6289 PE=3 SV=1	Cysteine proteinase	28.8222	28.5352	28.4598	28.3695	3.90563e+08	28.8315	28.4792	28.4404	28.3688	3.90563e+08	28.9904	28.8711	28.3564	28.3939	3.90563e+08	28.7992	28.5479	28.3076	28.2761	3.90563e+08	0	138.897	34	12	311	10	10	1166
A0A7I5E823	T-complex protein 1 subunit alpha OS=Haemonchus contortus OX=6289 PE=3 SV=1	T-complex protein 1 subunit alpha	27.1098	27.0241	26.2731	26.2178	1.07262e+08	27.0736	26.9284	26.2673	26.2532	1.07262e+08	27.0765	26.9454	26.3319	26.2468	1.07262e+08	27.0626	26.9918	26.356	26.3803	1.07262e+08	0	138.79	45	24	106	21	24	401.85
A0A7I4XU80	40S ribosomal protein S7 OS=Haemonchus contortus OX=6289 PE=3 SV=1	40S ribosomal protein S7	27.3624	27.5348	26.6162	26.5488	1.45689e+08	27.6235	27.5464	26.6724	26.6418	1.45689e+08	27.6375	27.5648	26.621	26.6666	1.45689e+08	27.6865	27.3306	26.6657	26.636	1.45689e+08	0	138.268	60	11	167	11	11	639.16
A0A7I4XVJ2	ShKT domain-containing protein OS=Haemonchus contortus OX=6289 PE=4 SV=1	ShKT domain-containing protein	25.3988	25.4849	25.6255	25.6317	4.8879e+07	25.4119	25.5832	25.668	25.7991	4.8879e+07	25.5261	25.4215	25.6348	25.725	4.8879e+07	25.4677	25.6328	25.6102	25.6861	4.8879e+07	0	138.104	34	25	141	24	25	487.48
A0A7I5E9P9	UTP--glucose-1-phosphate uridylyltransferase OS=Haemonchus contortus OX=6289 PE=3 SV=1	UTP--glucose-1-phosphate uridylyltransferase	27.6454	27.3363	27.1268	27.3616	1.63407e+08	27.5735	27.5002	27.1183	27.3566	1.63407e+08	27.5372	27.2799	27.1682	27.2719	1.63407e+08	27.436	27.1967	27.1411	27.3189	1.63407e+08	0	138.017	45	18	132	15	18	508.91
A0A7I4YPM6	Putative zinc metallopeptidase OS=Haemonchus contortus OX=6289 PE=3 SV=1	Putative zinc metallopeptidase	26.787	26.9243	26.5669	26.5518	1.10119e+08	26.7855	26.9185	26.5763	26.6657	1.10119e+08	26.7709	26.8793	26.4851	26.6603	1.10119e+08	26.813	26.8311	26.6944	26.7396	1.10119e+08	0	137.988	26	23	116	23	23	456.88
A0A7I4XZF5	Microtubule-associated protein futsch OS=Haemonchus contortus OX=6289 PE=4 SV=1	Microtubule-associated protein futsch	26.2616	26.6476	26.3695	26.3885	9.17663e+07	26.4012	26.6802	26.4995	26.5311	9.17663e+07	26.3856	26.5893	26.5072	26.4537	9.17663e+07	26.3817	26.4376	26.445	26.4824	9.17663e+07	0	137.761	20	24	155	0	24	525.72
A0A7I4Y2Y9	Basement membrane-specific heparan sulfate proteoglycan core protein OS=Haemonchus contortus OX=6289 PE=4 SV=1	Basement membrane-specific heparan sulfate proteoglycan core protein	24.6945	24.852	24.6807	24.6609	2.73878e+07	24.7213	24.7688	24.6459	24.8	2.73878e+07	24.7392	24.6443	24.6548	24.6969	2.73878e+07	24.4337	24.8288	25.059	24.528	2.73878e+07	0	137.494	8	31	97	0	31	348.27
A0A7I4XVD3	Vacuolar protein sorting-associated protein 13 OS=Haemonchus contortus OX=6289 PE=3 SV=1	Vacuolar protein sorting-associated protein 13	24.6685	24.8893	24.924	24.9879	2.91662e+07	24.5945	24.7944	24.8779	24.9641	2.91662e+07	24.6556	24.7573	24.9695	24.9343	2.91662e+07	24.5775	24.7708	24.9079	25.0658	2.91662e+07	0	137.11	10	34	107	34	34	356.51
A0A7I5E6A3	EGF-like domain-containing protein OS=Haemonchus contortus OX=6289 PE=4 SV=1	EGF-like domain-containing protein	24.7355	25.1975	26.7547	27.1632	8.35521e+07	24.6786	25.0009	27.0011	27.1678	8.35521e+07	25.1651	25.1728	26.8867	26.9648	8.35521e+07	24.8675	24.962	26.667	27.226	8.35521e+07	0	136.638	40	19	106	19	19	432.86
A0A7I4XV51	SHSP domain-containing protein OS=Haemonchus contortus OX=6289 PE=3 SV=1	SHSP domain-containing protein	26.6279	26.6017	26.6485	26.7189	1.28516e+08	26.8362	27.0025	26.8991	26.8086	1.28516e+08	26.7645	26.6091	26.7722	26.6407	1.28516e+08	26.7954	26.6364	27.0374	26.7445	1.28516e+08	0	136.472	82	14	209	9	10	683.18
A0A7I4YIK6	MTP_lip_bd domain-containing protein OS=Haemonchus contortus OX=6289 PE=4 SV=1	MTP_lip_bd domain-containing protein	26.2759	26.259	24.6719	24.8049	5.13656e+07	26.0972	26.4294	24.5452	24.6654	5.13656e+07	26.1661	26.4121	24.5366	24.7437	5.13656e+07	26.3315	26.3207	24.5671	24.7807	5.13656e+07	0	135.654	33	28	96	28	28	347.69
A0A7I4XV58	Legume lectin domain containing protein OS=Haemonchus contortus OX=6289 PE=4 SV=1	Legume lectin domain containing protein	26.1744	26.4203	26.6436	26.6418	9.13881e+07	26.1311	26.3396	26.6242	26.7685	9.13881e+07	26.1838	26.1895	26.7008	26.7485	9.13881e+07	26.1135	26.0457	26.7344	26.7056	9.13881e+07	0	135.562	42	18	128	18	18	491.4
A0A7I4YP66	Uncharacterized protein OS=Haemonchus contortus OX=6289 PE=4 SV=1	Uncharacterized protein	25.2466	25.3719	26.6185	26.7154	7.80749e+07	25.435	25.0787	26.5261	26.7657	7.80749e+07	25.3189	24.8462	26.9222	26.6962	7.80749e+07	25.1294	25.2083	26.5215	26.8892	7.80749e+07	0	135.459	32	16	246	9	9	737.33
A0A7I4XTA5	threonine--tRNA ligase OS=Haemonchus contortus OX=6289 PE=3 SV=1	threonine--tRNA ligase	26.3604	26.4895	26.102	26.147	7.79181e+07	26.2704	26.2921	26.0702	26.1341	7.79181e+07	26.3818	26.2421	26.1124	26.1619	7.79181e+07	26.3204	26.2932	26.0707	26.1517	7.79181e+07	0	135.099	30	25	125	0	25	452.31
A0A7I4YUT3	Ras-related protein Rab-1A OS=Haemonchus contortus OX=6289 PE=4 SV=1	Ras-related protein Rab-1A	26.2378	26.32	26.203	26.4511	7.82477e+07	26.0291	26.3154	26.301	26.4434	7.82477e+07	26.1442	26.1077	26.3195	26.4957	7.82477e+07	26.0364	26.0525	26.2197	26.4362	7.82477e+07	0	134.963	65	13	154	9	10	589.34
A0A7I4YU12	GLOBIN domain-containing protein OS=Haemonchus contortus OX=6289 PE=3 SV=1	GLOBIN domain-containing protein	26.4156	25.1816	27.4544	26.5427	8.96512e+07	25.7593	26.4892	27.1649	26.1512	8.96512e+07	25.2069	25.5471	27.1007	26.4399	8.96512e+07	25.8083	25.9307	26.8198	26.4462	8.96512e+07	0	134.751	58	10	293	8	8	1182.81
A0A7I4Y2P0	UMP-CMP kinase OS=Haemonchus contortus OX=6289 PE=3 SV=2	UMP-CMP kinase	26.2302	26.433	26.2364	26.2759	8.01121e+07	26.3645	26.58	26.1737	26.1848	8.01121e+07	26.2141	26.3818	26.2126	26.2289	8.01121e+07	26.3973	26.3793	26.2178	26.3016	8.01121e+07	0	134.373	66	11	111	11	11	489.87
A0A7I5E5L9	Translationally-controlled tumor protein homolog OS=Haemonchus contortus OX=6289 PE=3 SV=1	Translationally-controlled tumor protein homolog	26.011	25.465	25.1827	25.394	4.86055e+07	26.1074	25.1243	25.2597	25.1808	4.86055e+07	26.0104	25.8901	25.2782	25.2256	4.86055e+07	25.9651	25.8696	25.16	25.1942	4.86055e+07	0	134.203	69	14	192	4	4	688.71
A0A7I4YLV3	PDZ domain-containing protein OS=Haemonchus contortus OX=6289 PE=4 SV=2	PDZ domain-containing protein	25.9625	26.1688	25.7146	25.7232	7.21692e+07	26.2302	26.4426	25.7673	25.6739	7.21692e+07	26.0471	26.14	25.6915	25.7349	7.21692e+07	26.0325	25.9613	25.7549	25.7301	7.21692e+07	0	134.157	33	12	92	3	12	421.67
A0A7I4YR26	40S ribosomal protein S4 OS=Haemonchus contortus OX=6289 PE=3 SV=1	40S ribosomal protein S4	28.1919	28.3229	27.3142	27.3323	2.38727e+08	28.2988	28.3865	27.3447	27.3828	2.38727e+08	28.3157	28.2825	27.4025	27.3958	2.38727e+08	28.3446	28.1255	27.3894	27.4247	2.38727e+08	0	134.089	58	18	186	15	18	646.27
A0A7I4Y2H4	Mitochondrial carrier protein OS=Haemonchus contortus OX=6289 PE=3 SV=1	Mitochondrial carrier protein	26.6985	26.6148	26.4361	26.4451	1.09944e+08	26.568	26.8345	26.405	26.4928	1.09944e+08	26.7606	26.6083	26.526	26.6032	1.09944e+08	26.7748	26.6246	26.6842	26.6316	1.09944e+08	0	133.649	51	14	102	14	14	439.52
A0A7I4YA83	FAD-dependent pyridine nucleotide-disulphide oxidoreductase domain containing protein OS=Haemonchus contortus OX=6289 PE=3 SV=2	FAD-dependent pyridine nucleotide-disulphide oxidoreductase domain containing protein	23.5962	23.5723	23.2243	23.219	1.1387e+07	23.7485	23.5361	23.2534	23.2118	1.1387e+07	23.6509	23.5522	23.3216	23.2248	1.1387e+07	23.6873	23.5751	23.2798	23.2751	1.1387e+07	0	133.47	31	19	85	10	10	345.43
A0A7I4Y475	GLOBIN domain-containing protein OS=Haemonchus contortus OX=6289 PE=3 SV=1	GLOBIN domain-containing protein	27.6497	27.519	29.1745	29.0665	4.38079e+08	27.8085	27.8082	29.4286	29.1368	4.38079e+08	27.3174	27.8817	29.3506	29.1427	4.38079e+08	27.6988	27.7319	29.3053	29.0992	4.38079e+08	0	133.332	72	13	292	13	13	932.86
A0A7I4YAN3	Galectin OS=Haemonchus contortus OX=6289 PE=4 SV=1	Galectin	26.6123	26.7631	26.9654	26.8552	1.23654e+08	26.6247	26.8249	26.9176	26.9087	1.23654e+08	26.7136	26.8678	26.7944	26.8348	1.23654e+08	26.6503	26.7552	27.0272	26.8097	1.23654e+08	0	133.225	57	13	82	13	13	385.5
A0A7I4YYA7	Gamma-glutamyltranspeptidase 1 OS=Haemonchus contortus OX=6289 PE=4 SV=1	Gamma-glutamyltranspeptidase 1	24.2739	24.2091	25.8846	25.8613	4.89152e+07	24.2914	24.4341	25.6601	25.983	4.89152e+07	24.6189	24.6898	25.8937	26.032	4.89152e+07	24.1872	24.2366	26.0829	25.7879	4.89152e+07	0	133.065	33	18	107	14	14	417.4
A0A7I4YJJ0	Succinate--CoA ligase [GDP-forming] subunit beta, mitochondrial OS=Haemonchus contortus OX=6289 PE=3 SV=1	Succinate--CoA ligase [GDP-forming] subunit beta, mitochondrial	26.8103	26.8929	25.8863	25.8892	8.98264e+07	26.8012	26.9436	25.9237	25.8721	8.98264e+07	26.7845	26.7804	25.8967	25.9182	8.98264e+07	26.9026	26.6814	25.9044	25.9169	8.98264e+07	0	132.852	41	16	131	16	16	547.8
A0A7I4YQ02	DUF148 domain-containing protein OS=Haemonchus contortus OX=6289 PE=4 SV=1	DUF148 domain-containing protein	30.6558	29.892	30.1008	29.007	8.71189e+08	29.7803	29.8432	29.52	29.4609	8.71189e+08	29.7717	29.6173	29.3765	29.1035	8.71189e+08	29.7682	29.8223	29.7671	29.1155	8.71189e+08	0	132.371	49	13	326	13	13	1122.75
A0A7I4YHS1	Peptidase A1 domain-containing protein OS=Haemonchus contortus OX=6289 PE=3 SV=1	Peptidase A1 domain-containing protein	26.7138	26.6672	26.8498	26.9556	1.11156e+08	26.5436	26.6835	26.6772	26.9308	1.11156e+08	26.65	26.7284	26.7557	26.8651	1.11156e+08	26.5515	26.8228	26.7165	26.9266	1.11156e+08	0	132.16	50	20	108	20	20	426.46
A0A7I4Z7J7	Ubiquitin carboxyl-terminal hydrolase 7 OS=Haemonchus contortus OX=6289 PE=3 SV=1	Ubiquitin carboxyl-terminal hydrolase 7	25.265	25.3792	25.111	25.149	3.81022e+07	25.2911	25.3275	25.08	25.2095	3.81022e+07	25.2258	25.2362	25.1272	25.2007	3.81022e+07	25.2425	25.1888	25.0984	25.1896	3.81022e+07	0	131.567	26	30	84	29	30	299.28
A0A7I4YZ53	ADAM_spacer1 domain-containing protein OS=Haemonchus contortus OX=6289 PE=4 SV=1	ADAM_spacer1 domain-containing protein	23.6443	23.7446	24.0733	23.9401	1.49954e+07	23.6992	23.783	23.9846	24.0219	1.49954e+07	23.7957	23.7902	24.0636	24.004	1.49954e+07	23.7476	23.8059	23.8761	24.0254	1.49954e+07	0	131.465	13	27	99	0	27	336.3
A0A7I4YDW0	STI1 domain-containing protein OS=Haemonchus contortus OX=6289 PE=3 SV=1	STI1 domain-containing protein	25.9889	26.1084	25.7917	25.6168	6.19603e+07	26.0545	25.9832	25.8213	25.5964	6.19603e+07	26.035	26.0781	25.7048	25.6015	6.19603e+07	25.9238	25.9257	25.6678	25.6247	6.19603e+07	0	131.001	52	19	139	19	19	478.43
A0A7I4Y0E1	SHSP domain-containing protein OS=Haemonchus contortus OX=6289 PE=3 SV=1	SHSP domain-containing protein	25.9543	26.089	27.4685	27.3498	1.32092e+08	26.0722	26.3321	27.4639	27.322	1.32092e+08	26.1217	26.1511	27.3822	27.3287	1.32092e+08	26.0583	26.1455	27.453	27.3709	1.32092e+08	0	130.975	77	12	128	11	11	481.61
A0A7I4YLQ8	Calcium-transporting ATPase OS=Haemonchus contortus OX=6289 PE=3 SV=1	Calcium-transporting ATPase	25.5098	25.7135	25.5767	25.6348	5.02725e+07	25.3652	25.7686	25.5772	25.6674	5.02725e+07	25.4729	25.5282	25.7248	25.668	5.02725e+07	25.3592	25.4105	25.716	25.6871	5.02725e+07	0	130.654	23	26	110	4	26	401.76
A0A7I5EDR4	ATP synthase subunit d, mitochondrial OS=Haemonchus contortus OX=6289 PE=3 SV=1	ATP synthase subunit d, mitochondrial	26.3247	26.4461	26.483	26.5555	1.02358e+08	26.4416	26.6712	26.674	26.6978	1.02358e+08	26.1418	26.6597	26.5329	26.6605	1.02358e+08	26.335	26.3807	26.7015	26.5747	1.02358e+08	0	130.3	73	11	121	11	11	511.22
A0A7I4Z6A3	Complex I-49kD OS=Haemonchus contortus OX=6289 PE=3 SV=1	Complex I-49kD	26.5698	26.3987	26.314	26.328	9.19073e+07	26.4143	26.315	26.2242	26.3685	9.19073e+07	26.4496	26.3284	26.3746	26.4192	9.19073e+07	26.3606	26.2822	26.4168	26.36	9.19073e+07	0	130.286	51	18	100	18	18	432.2
A0A7I4YZE4	24 kDa salivary protein OS=Haemonchus contortus OX=6289 PE=4 SV=1	24 kDa salivary protein	24.856	25.1304	25.7312	25.5858	4.15197e+07	25.0392	25.0735	25.5489	25.7002	4.15197e+07	24.665	24.8025	25.5819	25.678	4.15197e+07	24.9152	24.6911	25.6522	25.648	4.15197e+07	0	129.855	57	11	240	3	3	773.98
A0A7I5E5N0	C-CAP/cofactor C-like domain-containing protein OS=Haemonchus contortus OX=6289 PE=3 SV=1	C-CAP/cofactor C-like domain-containing protein	25.6207	25.7204	25.9135	26.1066	6.44904e+07	25.5613	25.7387	25.9495	26.0847	6.44904e+07	25.5975	25.6037	25.9267	26.0576	6.44904e+07	25.6103	25.6386	26.1511	26.137	6.44904e+07	0	129.035	47	21	128	21	21	451.63
A0A7I4Y7W0	VWFA domain-containing protein OS=Haemonchus contortus OX=6289 PE=4 SV=1	VWFA domain-containing protein	25.1553	25.2268	25.7944	25.8447	4.89544e+07	25.1259	25.2698	25.8188	25.945	4.89544e+07	25.151	25.1375	25.9344	25.8911	4.89544e+07	25.1152	25.0344	25.8569	25.906	4.89544e+07	0	129.024	28	24	94	24	24	342.18
A0A7I5EET8	Protein TolA OS=Haemonchus contortus OX=6289 PE=4 SV=1	Protein TolA	23.7834	24.1839	23.5478	23.3836	1.44554e+07	24.0667	24.21	23.6337	23.6818	1.44554e+07	23.9358	24.0342	23.6817	23.3767	1.44554e+07	23.9529	24.0363	23.6766	23.5965	1.44554e+07	0	128.803	49	17	126	13	15	447.95
A0A7I5EDW9	ATP synthase subunit b OS=Haemonchus contortus OX=6289 PE=3 SV=1	ATP synthase subunit b	27.5044	27.5327	27.2948	27.3751	1.70547e+08	27.4538	27.5899	27.3132	27.4583	1.70547e+08	27.5284	27.463	27.3399	27.4197	1.70547e+08	27.4817	27.421	27.3495	27.4109	1.70547e+08	0	128.771	46	16	182	16	16	660.09
A0A7I4YEY4	Aspartate--tRNA ligase, cytoplasmic OS=Haemonchus contortus OX=6289 PE=3 SV=1	Aspartate--tRNA ligase, cytoplasmic	26.3518	26.3182	25.6281	25.7965	6.50331e+07	26.2017	26.288	25.6935	25.8284	6.50331e+07	26.2855	26.1305	25.7803	25.8858	6.50331e+07	26.2714	26.2679	25.7092	25.9406	6.50331e+07	0	128.758	49	23	117	20	23	423.7
A0A7I4YLN4	Rhodanese domain containing protein OS=Haemonchus contortus OX=6289 PE=4 SV=1	Rhodanese domain containing protein	25.4642	25.4048	26.5539	26.552	7.39955e+07	25.6375	25.524	26.4709	26.6134	7.39955e+07	25.6974	25.4458	26.3404	26.5279	7.39955e+07	25.709	25.6495	26.5001	26.4529	7.39955e+07	0	128.247	58	14	89	14	14	393.6
W6NAN9	CBN-MLC-3 protein OS=Haemonchus contortus OX=6289 GN=HCOI_01274700 PE=4 SV=1	CBN-MLC-3 protein	27.6736	27.5867	28.996	28.692	3.49776e+08	27.6978	27.6206	28.953	28.7297	3.49776e+08	27.7781	27.4766	28.8492	28.7187	3.49776e+08	27.6358	27.5678	28.8051	28.7246	3.49776e+08	0	128.176	79	13	417	13	13	1247.36
A0A7I4Y0S0	Elongation factor 1-beta OS=Haemonchus contortus OX=6289 PE=3 SV=1	Elongation factor 1-beta	27.5482	27.526	26.9134	26.8966	1.57888e+08	27.7306	27.5692	26.9261	26.879	1.57888e+08	27.547	27.5434	26.9533	26.9091	1.57888e+08	27.6087	27.5032	26.7529	26.9185	1.57888e+08	0	127.714	60	17	131	3	16	511.15
A0A7I4Y0A8	3'-5' exonuclease domain-containing protein OS=Haemonchus contortus OX=6289 PE=4 SV=1	3'-5' exonuclease domain-containing protein	25.2885	25.2073	26.709	26.7297	7.50297e+07	25.2269	25.2554	26.7224	26.751	7.50297e+07	25.309	25.138	26.7799	26.7601	7.50297e+07	25.181	25.1407	26.6944	26.688	7.50297e+07	0	127.549	48	17	91	17	17	377.45
A0A7I4Y0S2	Alanine--tRNA ligase OS=Haemonchus contortus OX=6289 PE=3 SV=1	Alanine--tRNA ligase	25.1923	25.4202	24.9036	24.944	3.43962e+07	25.2029	25.2822	24.8888	24.9564	3.43962e+07	25.1844	25.2567	24.8281	24.8635	3.43962e+07	25.0985	25.2267	24.8626	24.978	3.43962e+07	0	127.404	30	27	85	24	27	307.82
A0A7I4XTL2	Pept_C1 domain-containing protein OS=Haemonchus contortus OX=6289 PE=3 SV=1	Pept_C1 domain-containing protein	26.983	26.3836	26.2079	26.1592	8.80008e+07	26.8327	26.1088	26.3229	26.3469	8.80008e+07	27.0249	26.6866	26.2409	26.2875	8.80008e+07	26.8684	26.775	26.0913	26.2153	8.80008e+07	0	127.382	35	13	181	0	10	633.78
A0A7I4Z2T8	Dolichyl-diphosphooligosaccharide--protein glycosyltransferase subunit 2 OS=Haemonchus contortus OX=6289 PE=3 SV=1	Dolichyl-diphosphooligosaccharide--protein glycosyltransferase subunit 2	26.3863	26.4225	26.4747	26.6578	9.32739e+07	26.3418	26.4274	26.5139	26.6435	9.32739e+07	26.3829	26.3488	26.5649	26.648	9.32739e+07	26.3955	26.2231	26.6285	26.628	9.32739e+07	0	127.322	35	19	108	17	19	398.82
A0A7I4YPD8	Neuroglian OS=Haemonchus contortus OX=6289 PE=4 SV=1	Neuroglian	24.3513	24.6412	24.8538	24.8928	2.77506e+07	24.4623	24.6947	24.8968	24.9773	2.77506e+07	24.3622	24.4704	24.9052	24.8682	2.77506e+07	24.4586	24.454	24.8939	24.9416	2.77506e+07	0	127.084	19	25	101	2	25	366.13
A0A7I4YWE2	Pepsinogen OS=Haemonchus contortus OX=6289 PE=3 SV=1	Pepsinogen	27.4112	27.5271	26.8677	27.0509	1.54612e+08	27.4377	27.6804	26.8407	27.0369	1.54612e+08	27.308	27.5144	26.7594	27.1151	1.54612e+08	27.399	27.6058	26.8937	27.2169	1.54612e+08	0	127.034	39	12	159	12	12	640.1
A0A7I5ECS9	Stress-induced-phosphoprotein 1 OS=Haemonchus contortus OX=6289 PE=4 SV=1	Stress-induced-phosphoprotein 1	26.6562	26.8907	26.3046	26.2238	9.33338e+07	26.7033	26.9027	26.3091	26.1814	9.33338e+07	26.6731	26.7765	26.2376	26.2582	9.33338e+07	26.7076	26.729	26.1686	26.2589	9.33338e+07	0	126.989	58	20	125	20	20	456.52
A0A7I5EBB8	MEG10 protein OS=Haemonchus contortus OX=6289 PE=4 SV=1	MEG10 protein	23.4151	23.8293	25.6668	25.8191	3.94361e+07	23.3727	23.8803	25.8687	25.8625	3.94361e+07	23.5601	23.688	25.7222	25.7163	3.94361e+07	23.5577	23.3822	25.7762	25.9168	3.94361e+07	0	126.739	30	17	134	11	11	532.28
A0A7I4YED1	K Homology domain containing protein OS=Haemonchus contortus OX=6289 PE=4 SV=1	K Homology domain containing protein	24.8455	25.1102	24.3615	24.3546	2.89997e+07	24.8908	25.3013	24.4021	24.3884	2.89997e+07	24.8977	25.0064	24.4723	24.4377	2.89997e+07	24.9474	25.0209	24.4688	24.4635	2.89997e+07	0	126.732	41	25	107	25	25	393.89
A0A7I4Z3P1	Microtubule-associated protein OS=Haemonchus contortus OX=6289 PE=4 SV=1	Microtubule-associated protein	19.6504	20.5499	19.8861	19.5276	823193																0	126.351	25	21	108	0	1	415.77
A0A7I4Z584	SHSP domain-containing protein OS=Haemonchus contortus OX=6289 PE=3 SV=1	SHSP domain-containing protein	28.386	28.6163	24.6936	24.5971	2.11505e+08	28.5197	28.5518	24.7688	24.7615	2.11505e+08	28.3955	28.5096	25.0101	24.9129	2.11505e+08	28.6273	28.7781	24.2255	24.4743	2.11505e+08	0	126.079	56	11	198	8	8	690.06
A0A7I4YSE6	M20_dimer domain-containing protein OS=Haemonchus contortus OX=6289 PE=3 SV=1	M20_dimer domain-containing protein	26.4128	26.6257	26.3499	26.6557	1.01914e+08	26.8002	26.8121	26.4533	26.7617	1.01914e+08	26.5904	26.921	26.3979	26.7002	1.01914e+08	26.7011	26.688	26.4327	26.6021	1.01914e+08	0	125.944	49	16	122	16	16	472.49
A0A7I4YKC6	NADH dehydrogenase [ubiquinone] flavoprotein 2, mitochondrial OS=Haemonchus contortus OX=6289 PE=3 SV=1	NADH dehydrogenase [ubiquinone] flavoprotein 2, mitochondrial	26.0461	26.3627	26.0699	26.1328	8.40419e+07	26.2735	26.705	26.2725	26.2441	8.40419e+07	25.983	26.5123	26.1748	26.2732	8.40419e+07	26.3979	26.1606	26.3142	26.2184	8.40419e+07	0	125.528	61	13	104	13	13	434.69
A0A7I4Z594	Peritrophic matrix protein OS=Haemonchus contortus OX=6289 PE=4 SV=1	Peritrophic matrix protein	25.5258	25.5043	22.6746	22.7361	2.45551e+07	25.6229	25.6036	22.7648	22.8595	2.45551e+07	25.4827	25.4667	23.1609	23.2005	2.45551e+07	25.4041	25.2491	23.0419	23.3336	2.45551e+07	0	125.419	11	26	77	26	26	274.36
A0A7I4YCX3	procollagen-proline 4-dioxygenase OS=Haemonchus contortus OX=6289 PE=3 SV=1	procollagen-proline 4-dioxygenase	25.2074	25.5673	25.6064	25.6204	4.93415e+07	25.436	25.702	25.5502	25.6979	4.93415e+07	25.3586	25.4249	25.3794	25.587	4.93415e+07	25.3155	25.3658	25.3817	25.5519	4.93415e+07	0	125.177	38	26	119	25	25	398.75
A0A7I5EAJ8	Transaldolase OS=Haemonchus contortus OX=6289 PE=3 SV=1	Transaldolase	26.9597	26.5278	26.389	26.0994	9.10553e+07	26.8731	26.2439	26.3802	26.1821	9.10553e+07	26.8229	26.4099	26.318	26.2648	9.10553e+07	26.7664	26.6	26.3754	26.1893	9.10553e+07	0	125.027	44	15	96	14	15	379.16
A0A7I5ECJ1	Sulfurtransferase OS=Haemonchus contortus OX=6289 PE=4 SV=1	Sulfurtransferase	25.3204	25.5326	25.3621	25.2892	4.65148e+07	25.298	25.4065	25.3874	25.4616	4.65148e+07	25.5608	25.531	25.3517	25.3611	4.65148e+07	25.5489	25.5325	25.2969	25.3871	4.65148e+07	0	124.792	55	16	135	11	11	515.64
A0A7I4XZB4	Xaa-Pro dipeptidase OS=Haemonchus contortus OX=6289 PE=3 SV=1	Xaa-Pro dipeptidase	26.7348	26.7152	25.8925	26.1167	8.34061e+07	26.8261	26.712	25.9552	25.8717	8.34061e+07	26.8263	26.5446	25.9635	25.9687	8.34061e+07	26.687	26.513	25.86	25.9832	8.34061e+07	0	124.614	45	21	122	20	20	438.38
A0A7I4YIF8	Inosine-5'-monophosphate dehydrogenase OS=Haemonchus contortus OX=6289 PE=3 SV=1	Inosine-5'-monophosphate dehydrogenase	27.0638	26.8857	25.1591	25.2735	7.93723e+07	27.0009	26.8447	25.1564	25.2646	7.93723e+07	27.067	26.7729	25.1437	25.277	7.93723e+07	27.0269	26.9436	25.1094	25.345	7.93723e+07	0	124.594	42	21	110	21	21	409.58
A0A7I4YB59	DEAD/DEAH box helicase OS=Haemonchus contortus OX=6289 PE=4 SV=1	DEAD/DEAH box helicase	25.3073	25.4322	24.8818	25.1778	3.70608e+07	25.2904	25.4251	24.9484	25.2554	3.70608e+07	25.1861	25.3838	25.0007	25.1263	3.70608e+07	25.3435	25.4997	24.937	25.2733	3.70608e+07	0	124.576	19	31	99	31	31	351.2
A0A7I5E5V2	Phosphotransferase OS=Haemonchus contortus OX=6289 PE=3 SV=1	Phosphotransferase	25.849	25.5837	25.8885	25.7651	6.62885e+07	25.7836	25.7381	25.8688	25.7422	6.62885e+07	25.7138	25.5909	25.8252	25.751	6.62885e+07	25.4553	25.2824	25.6392	25.5822	6.62885e+07	0	123.995	41	22	82	21	22	309.09
A0A7I4YAK2	CSD domain-containing protein OS=Haemonchus contortus OX=6289 PE=4 SV=1	CSD domain-containing protein	26.9453	27.1818	24.9355	24.843	9.76606e+07	26.8779	27.217	24.9254	24.8813	9.76606e+07	27.2768	27.2229	24.6406	24.5257	9.76606e+07	27.2379	27.2408	24.7433	24.7674	9.76606e+07	0	123.866	40	16	122	16	16	471.54
W6NEF0	Aldo keto reductase domain containing protein OS=Haemonchus contortus OX=6289 GN=HCOI_00043400 PE=4 SV=1	Aldo keto reductase domain containing protein	24.8	24.8054	25.5396	25.4151	3.58287e+07	24.7707	24.6268	25.4061	25.3196	3.58287e+07	24.8229	24.6581	25.2563	25.2425	3.58287e+07	24.7309	24.7277	25.3067	25.3577	3.58287e+07	0	123.65	55	15	121	10	10	489.91
A0A7I4XUP9	Pept_C1 domain-containing protein OS=Haemonchus contortus OX=6289 PE=3 SV=1	Pept_C1 domain-containing protein	26.8788	26.5087	27.4495	26.9653	1.34596e+08	26.8246	26.4044	27.2598	27.0066	1.34596e+08	26.7775	26.5815	27.3238	26.991	1.34596e+08	27.0159	26.6554	27.2838	27.0211	1.34596e+08	0	123.612	42	10	138	7	8	754.76
A0A7I4YEQ5	Calnexin OS=Haemonchus contortus OX=6289 PE=3 SV=1	Calnexin	26.5255	26.6839	26.6738	26.8028	1.04029e+08	26.4449	26.6043	26.7152	26.8701	1.04029e+08	26.5946	26.5321	26.7629	26.8475	1.04029e+08	26.5879	26.4942	26.7679	26.8777	1.04029e+08	0	123.564	32	21	139	19	20	468.96
A0A6F7P4D2	RNA helicase OS=Haemonchus contortus OX=6289 PE=3 SV=1	RNA helicase	27.6578	27.6387	25.4594	25.4581	1.17047e+08	27.4841	27.7	25.3284	25.3092	1.17047e+08	27.5288	27.6304	25.4338	25.4193	1.17047e+08	27.5138	27.6511	25.4135	25.4977	1.17047e+08	0	123.546	49	22	136	22	22	454.34
A0A7I4YDW7	Annexin OS=Haemonchus contortus OX=6289 PE=3 SV=1	Annexin	26.3216	26.3012	26.4437	26.4576	8.53282e+07	26.2102	26.3645	26.432	26.5287	8.53282e+07	26.2828	26.2261	26.4284	26.4395	8.53282e+07	26.2566	26.3884	26.4232	26.4295	8.53282e+07	0	122.013	56	17	130	17	17	486.37
A0A7I4Z8X8	Rab proteins geranylgeranyltransferase component A OS=Haemonchus contortus OX=6289 PE=3 SV=1	Rab proteins geranylgeranyltransferase component A	26.2421	26.3637	26.9361	27.0871	1.12536e+08	26.2943	26.4318	26.9377	27.1024	1.12536e+08	26.1962	26.3747	26.9096	27.0977	1.12536e+08	26.2819	26.3218	26.9323	27.1017	1.12536e+08	0	121.724	43	20	106	20	20	423.48
A0A7I4Y5R4	acetyl-CoA C-acetyltransferase OS=Haemonchus contortus OX=6289 PE=3 SV=1	acetyl-CoA C-acetyltransferase	24.6819	25.308	24.9633	25.0456	3.5496e+07	24.9069	25.302	25.1014	25.0946	3.5496e+07	24.9218	25.2405	24.9216	25.0293	3.5496e+07	24.8142	25.153	24.9255	25.0456	3.5496e+07	0	121.528	56	15	62	15	15	324
A0A7I5EEU7	Uncharacterized protein OS=Haemonchus contortus OX=6289 PE=4 SV=1	Uncharacterized protein	26.8163	26.78	28.1529	28.1404	2.06397e+08	26.7148	27.0474	28.091	28.1303	2.06397e+08	26.624	26.5795	28.2706	28.0784	2.06397e+08	26.6892	26.5554	28.2584	28.0188	2.06397e+08	0	121.002	53	10	145	10	10	609.47
A0A7I4YXD7	HpcH_HpaI domain-containing protein OS=Haemonchus contortus OX=6289 PE=4 SV=1	HpcH_HpaI domain-containing protein	25.8177	25.7093	25.6113	25.6829	5.28958e+07	25.785	25.7658	25.5554	25.6238	5.28958e+07	25.7605	25.6246	25.5667	25.6152	5.28958e+07	25.7796	25.4719	25.554	25.6238	5.28958e+07	0	120.542	52	16	90	16	16	345.53
A0A7I4YMV2	Ca2+-binding actin-bundling protein OS=Haemonchus contortus OX=6289 PE=4 SV=1	Ca2+-binding actin-bundling protein	26.0014	26.0375	25.4856	25.7147	5.61337e+07	25.7841	26.0078	25.4418	25.5823	5.61337e+07	25.882	26.0834	25.6419	25.6691	5.61337e+07	25.859	25.8741	25.609	25.7015	5.61337e+07	0	120.51	39	21	86	21	21	351.73
A0A7I4YLB5	S-adenosylmethionine synthase OS=Haemonchus contortus OX=6289 PE=3 SV=1	S-adenosylmethionine synthase	26.2237	26.6267	25.1933	25.3884	6.19557e+07	26.4221	26.4585	25.2532	25.4168	6.19557e+07	26.3488	26.423	25.2645	25.3719	6.19557e+07	26.3254	26.3196	25.3501	25.414	6.19557e+07	0	119.506	51	16	75	2	16	320.28
A0A7I4Y414	Methylmalonic aciduria type A protein, mitochondrial OS=Haemonchus contortus OX=6289 PE=3 SV=1	Methylmalonic aciduria type A protein, mitochondrial	26.4338	26.1454	26.0803	26.0291	7.64747e+07	26.6236	26.323	26.1924	26.0485	7.64747e+07	26.4804	26.3405	26.1601	26.0977	7.64747e+07	26.6739	26.0692	26.0114	26.0816	7.64747e+07	0	119.448	47	17	85	17	17	315.85
A0A7I4YCV7	arginine--tRNA ligase OS=Haemonchus contortus OX=6289 PE=3 SV=1	arginine--tRNA ligase	25.6077	25.7999	25.0068	25.1504	4.19952e+07	25.4451	25.7449	24.9512	25.0772	4.19952e+07	25.5913	25.5686	25.0602	25.1768	4.19952e+07	25.5328	25.5121	25.0038	25.2018	4.19952e+07	0	119.384	36	25	82	23	25	311.07
A0A7I4Y6Z0	Transthyretin-like family protein OS=Haemonchus contortus OX=6289 PE=3 SV=1	Transthyretin-like family protein	29.4535	29.5401	29.1229	28.9073	6.26713e+08	29.4732	29.5773	29.0832	29.1082	6.26713e+08	29.4613	29.2273	29.083	29.0921	6.26713e+08	29.2956	29.2597	29.0626	29.0456	6.26713e+08	0	119.372	61	11	292	11	11	941.86
A0A7I4Z4D7	MAP7 domain-containing protein 1-like OS=Haemonchus contortus OX=6289 PE=4 SV=1	MAP7 domain-containing protein 1-like	24.8825	25.2111	25.3541	25.5266	3.89238e+07	24.9481	25.1578	25.4215	25.5082	3.89238e+07	24.8805	24.9701	25.4263	25.496	3.89238e+07	24.9465	24.7864	25.3997	25.5033	3.89238e+07	0	119.363	31	22	116	3	22	419.24
A0A7I4XYZ2	DOMON domain-containing protein OS=Haemonchus contortus OX=6289 PE=4 SV=1	DOMON domain-containing protein	26.2842	26.6801	26.3407	26.4256	9.08338e+07	26.3787	26.5615	26.3207	26.4132	9.08338e+07	26.2751	26.5844	26.3609	26.5061	9.08338e+07	26.4089	26.6599	26.51	26.4948	9.08338e+07	0	118.778	71	10	121	1	10	455.3
Q7YWK0	Heat shock protein 20 OS=Haemonchus contortus OX=6289 GN=HSP20 PE=2 SV=1	Heat shock protein 20	27.5939	27.81	23.8855	23.5257	1.44663e+08	27.5459	28.0471	23.8238	23.7904	1.44663e+08	27.5965	27.7498	23.1176	23.0641	1.44663e+08	27.6661	27.8543	24.0381	24.0975	1.44663e+08	0	118.592	47	9	166	5	5	586.43
A0A7I5EB93	glutamine--tRNA ligase OS=Haemonchus contortus OX=6289 PE=3 SV=1	glutamine--tRNA ligase	26.0274	25.8923	25.3704	25.5272	5.24011e+07	25.9244	25.7985	25.3684	25.541	5.24011e+07	25.9874	25.7658	25.485	25.6234	5.24011e+07	25.9694	25.8083	25.4157	25.5434	5.24011e+07	0	118.341	34	25	85	25	25	305.23
A0A7I4YHK4	glutamine--fructose-6-phosphate transaminase (isomerizing) OS=Haemonchus contortus OX=6289 PE=4 SV=1	glutamine--fructose-6-phosphate transaminase (isomerizing)	25.1898	25.3555	25.0327	25.1895	3.81192e+07	25.2244	24.9641	25.2341	25.1739	3.81192e+07	25.3152	25.1386	25.0717	25.1136	3.81192e+07	25.0764	25.0883	25.1651	25.1591	3.81192e+07	0	118.314	36	23	80	23	23	282.7
A0A7I4Z489	Myosin regulatory light chain 2 OS=Haemonchus contortus OX=6289 PE=4 SV=1	Myosin regulatory light chain 2	24.5457	24.5839	27.2	27.2258	9.61601e+07	24.5591	24.7055	26.9786	27.1125	9.61601e+07	24.1765	24.4937	26.9437	27.142	9.61601e+07	24.6082	24.7466	27.2181	27.2263	9.61601e+07	0	118.054	64	9	233	6	6	917.76
A0A7I4YPU8	Uncharacterized protein OS=Haemonchus contortus OX=6289 PE=3 SV=1	Uncharacterized protein	24.7532	24.9796	26.414	26.5957	6.85982e+07	24.9872	25.0143	26.6442	26.7371	6.85982e+07	24.7379	25.1113	26.5581	26.6386	6.85982e+07	25.1047	25.05	26.5655	26.5581	6.85982e+07	0	117.458	62	16	106	16	16	386.95
W6NQF7	Small ribosomal subunit protein uS5 OS=Haemonchus contortus OX=6289 GN=HCOI_00928000 PE=3 SV=1	Small ribosomal subunit protein uS5	28.028	28.0166	27.1425	27.0647	2.05844e+08	28.0644	27.9243	27.1807	27.1014	2.05844e+08	28.0775	28.0748	27.1259	27.035	2.05844e+08	28.1566	27.9782	27.1259	27.0568	2.05844e+08	0	117.431	53	13	154	11	13	518.15
A0A7I4YBE3	Galectin OS=Haemonchus contortus OX=6289 PE=4 SV=1	Galectin	23.4598	23.8231	25.9942	26.3362	4.49799e+07	23.446	23.9613	26.0019	26.1299	4.49799e+07	23.3448	23.6139	26.0958	26.0777	4.49799e+07	23.3583	23.2631	25.9484	26.3633	4.49799e+07	0	117.244	40	19	74	18	18	276.2
A0A7I4YSM8	Transthyretin-like family protein OS=Haemonchus contortus OX=6289 PE=3 SV=1	Transthyretin-like family protein	26.1543	26.3669	25.9047	25.8962	7.50781e+07	25.9666	26.7275	25.9643	25.7991	7.50781e+07	25.8983	27.0242	26.0193	25.839	7.50781e+07	25.9084	26.7387	25.9766	25.839	7.50781e+07	0	116.981	57	8	123	5	5	578.53
A0A6F7Q0F1	Saccharopine dehydrogenase NADP binding domain-containing protein OS=Haemonchus contortus OX=6289 PE=3 SV=1	Saccharopine dehydrogenase NADP binding domain-containing protein	26.258	26.2586	25.2152	25.2395	5.99988e+07	26.0374	26.4054	24.9781	25.1174	5.99988e+07	26.1011	26.0797	25.0223	25.1547	5.99988e+07	26.0511	26.1265	25.1289	25.2009	5.99988e+07	0	116.705	47	16	92	16	16	378.44
A0A7I4XXW2	Dipeptidyl peptidase 3 OS=Haemonchus contortus OX=6289 PE=3 SV=1	Dipeptidyl peptidase 3	25.7657	25.861	25.5147	25.8653	5.4467e+07	25.6769	25.7522	25.5861	25.8313	5.4467e+07	25.641	25.6829	25.7349	25.8679	5.4467e+07	25.6722	25.6847	25.6838	25.8919	5.4467e+07	0	116.58	30	22	90	0	22	354.19
A0A7I4YI12	ANIS5_cation-bd domain-containing protein OS=Haemonchus contortus OX=6289 PE=4 SV=2	ANIS5_cation-bd domain-containing protein	22.6789	23.1784	26.816	26.3505	7.51961e+07	23.4849	23.9646	26.7767	26.4722	7.51961e+07	22.948	23.1973	26.7719	26.3845	7.51961e+07	23.566	23.6123	27.2499	26.2368	7.51961e+07	0	115.878	52	8	103	6	7	441.5
A0A7I4YFM4	Proteasome subunit alpha type OS=Haemonchus contortus OX=6289 PE=3 SV=1	Proteasome subunit alpha type	24.5836	24.7244	24.3612	24.4663	2.53315e+07	24.71	24.74	24.4281	24.5162	2.53315e+07	24.6209	24.7243	24.3537	24.3155	2.53315e+07	24.6002	24.5889	24.3938	24.3379	2.53315e+07	0	115.603	68	14	63	13	14	270.75
W6NVF9	Lipocalin-related protein and Bos Can Equ allergen domain containing protein (Fragment) OS=Haemonchus contortus OX=6289 GN=HCOI_00732500 PE=3 SV=1	Lipocalin-related protein and Bos Can Equ allergen domain containing protein (Fragment)	29.6641	29.6633	27.3199	27.4654	5.22186e+08	29.892	29.6275	27.461	27.2835	5.22186e+08	29.6959	29.8227	27.4739	27.4627	5.22186e+08	29.911	29.8394	27.3979	27.4673	5.22186e+08	0	115.599	60	9	154	9	9	560.37
A0A7I4YD76	Phospholipase B-like OS=Haemonchus contortus OX=6289 PE=3 SV=1	Phospholipase B-like	25.8688	25.6345	25.1875	25.1462	4.84285e+07	25.5672	25.81	25.0441	25.1009	4.84285e+07	25.8022	25.663	25.2883	25.4005	4.84285e+07	25.7451	25.8028	25.386	25.3206	4.84285e+07	0	115.447	30	15	79	1	15	316.72
A0A7I4Y0N2	Catalase OS=Haemonchus contortus OX=6289 PE=3 SV=1	Catalase	24.7682	24.9288	24.0557	24.1588	2.1811e+07	24.7049	24.7329	23.9696	24.1093	2.1811e+07	24.7608	24.8039	24.0854	24.1134	2.1811e+07	24.6562	24.695	23.917	24.1754	2.1811e+07	0	115.429	38	19	115	12	13	416.66
A0A7I4YV35	Transthyretin-like family protein OS=Haemonchus contortus OX=6289 PE=3 SV=1	Transthyretin-like family protein	24.8013	25.1069	24.4791	24.3811	2.89151e+07	24.6515	25.1321	24.4068	24.0938	2.89151e+07	24.3336	25.8285	24.3746	23.8283	2.89151e+07	24.9031	25.9393	24.4903	24.3118	2.89151e+07	0	114.932	53	9	176	1	1	723.71
A0A7I4Y0G2	40S ribosomal protein S8 OS=Haemonchus contortus OX=6289 PE=3 SV=1	40S ribosomal protein S8	27.2264	27.5769	26.4814	26.5526	1.35628e+08	27.458	27.5759	26.6635	26.6794	1.35628e+08	27.2512	27.412	26.5723	26.6305	1.35628e+08	27.4902	27.3027	26.5317	26.653	1.35628e+08	0	113.706	56	11	172	11	11	591.83
A0A7I4YU60	Transthyretin-like family protein OS=Haemonchus contortus OX=6289 PE=3 SV=1	Transthyretin-like family protein	23.0314	23.4407	22.9924	22.7515	8.88202e+06	22.3907	23.4197	22.802	22.653	8.88202e+06	22.0384	24.1446	22.7106	22.3636	8.88202e+06	22.4069	24.2775	22.9749	22.7724	8.88202e+06	0	113.402	48	9	174	0	1	709.65
W6N956	protein-synthesizing GTPase OS=Haemonchus contortus OX=6289 GN=HCOI_00565600 PE=3 SV=1	protein-synthesizing GTPase	25.5007	25.6594	25.3639	25.5358	4.77102e+07	25.4547	25.6096	25.3942	25.5058	4.77102e+07	25.4739	25.5231	25.4078	25.523	4.77102e+07	25.4546	25.5366	25.4505	25.5243	4.77102e+07	0	113.177	44	19	77	17	19	311.68
A0A7I4YBF3	Small ribosomal subunit protein eS1 OS=Haemonchus contortus OX=6289 PE=3 SV=1	Small ribosomal subunit protein eS1	27.4471	27.4877	26.6418	26.5822	1.45613e+08	27.4627	27.42	26.6191	26.6747	1.45613e+08	27.5377	27.5339	26.5816	26.578	1.45613e+08	27.5155	27.3946	26.6023	26.6122	1.45613e+08	0	113.146	60	14	140	13	14	530.41
A0A7I4YYG8	Estradiol 17-beta-dehydrogenase 8 OS=Haemonchus contortus OX=6289 PE=3 SV=1	Estradiol 17-beta-dehydrogenase 8	27.2183	26.9701	26.8065	26.7704	1.26439e+08	27.288	26.9102	26.6976	26.7677	1.26439e+08	27.3036	27.1496	26.747	26.8435	1.26439e+08	27.2539	27.0111	26.701	26.8252	1.26439e+08	0	113.063	65	15	121	1	15	450.86
A0A7I5EBY0	Endoplasmic reticulum transmembrane protein OS=Haemonchus contortus OX=6289 PE=3 SV=1	Endoplasmic reticulum transmembrane protein	25.3711	25.3582	24.8922	25.0573	4.33573e+07	25.1921	25.524	24.9765	25.1566	4.33573e+07	25.37	25.2331	25.115	25.1143	4.33573e+07	25.1886	25.1439	25.3159	25.1563	4.33573e+07	0	113.026	47	11	87	11	11	351.45
A0A7I4Y758	AAA domain-containing protein OS=Haemonchus contortus OX=6289 PE=4 SV=1	AAA domain-containing protein	26.1603	26.1516	25.3654	25.1734	5.57913e+07	26.0667	26.101	25.3742	25.2445	5.57913e+07	26.1131	26.1108	25.4689	25.257	5.57913e+07	26.1532	26.0951	25.3781	25.2397	5.57913e+07	0	112.685	39	24	116	23	24	384.57
W6NC67	Large ribosomal subunit protein uL6 OS=Haemonchus contortus OX=6289 GN=HCOI_00096700 PE=3 SV=1	Large ribosomal subunit protein uL6	27.0496	27.1066	25.9383	25.8959	1.03706e+08	27.159	27.299	26.0116	25.9714	1.03706e+08	27.22	27.1638	26.1491	26.0644	1.03706e+08	27.2643	27.0728	26.0319	26.0016	1.03706e+08	0	112.638	62	10	107	4	10	450.1
A0A7I4YD47	Kinesin-like protein OS=Haemonchus contortus OX=6289 PE=3 SV=1	Kinesin-like protein	24.7574	24.9196	25.2304	25.3236	3.69215e+07	24.7251	25.0319	25.2073	25.3032	3.69215e+07	24.8493	24.8961	25.2206	25.302	3.69215e+07	24.7282	24.7144	25.3412	25.3505	3.69215e+07	0	112.188	31	23	73	22	23	275.1
A0A7I4XSP1	Pept_C1 domain-containing protein OS=Haemonchus contortus OX=6289 PE=3 SV=1	Pept_C1 domain-containing protein	24.9107	24.8966	24.8832	24.8482	3.12954e+07	25.0038	24.7244	24.9207	24.902	3.12954e+07	25.1079	24.9882	24.8745	24.8528	3.12954e+07	24.952	25.2343	24.8952	24.8653	3.12954e+07	0	112.034	39	11	101	7	7	423.33
A0A7I4Y668	glutathione transferase OS=Haemonchus contortus OX=6289 PE=3 SV=1	glutathione transferase	28.2176	28.0978	27.6118	27.3688	2.34261e+08	28.4155	27.8854	27.3831	27.2014	2.34261e+08	28.3168	28.1203	27.4803	27.3886	2.34261e+08	28.2905	28.3077	27.5428	27.3596	2.34261e+08	0	111.81	64	14	145	12	13	530.07
A0A7I4Y1S2	Ribonuclease II R domain containing protein OS=Haemonchus contortus OX=6289 PE=3 SV=1	Ribonuclease II R domain containing protein	24.8744	25.1355	23.1126	23.1395	1.8607e+07	24.8086	24.97	23.1348	23.2902	1.8607e+07	24.9596	24.9162	23.0354	22.9927	1.8607e+07	24.7117	24.8128	22.9236	23.1385	1.8607e+07	0	111.061	19	25	91	24	25	293.43
A0A7I4YM08	Amidinotransferase OS=Haemonchus contortus OX=6289 PE=4 SV=1	Amidinotransferase	25.6158	25.9649	26.0232	26.3453	6.77717e+07	25.8081	25.7358	26.1154	26.2526	6.77717e+07	25.5995	25.824	26.1263	26.3931	6.77717e+07	25.7249	25.6574	26.1469	26.3391	6.77717e+07	0	110.822	53	13	106	8	8	426.15
A0A7I4YZK0	K Homology domain containing protein OS=Haemonchus contortus OX=6289 PE=4 SV=1	K Homology domain containing protein	25.3226	25.4535	24.4742	24.5501	3.70041e+07	25.5958	25.523	24.7299	24.7824	3.70041e+07	25.638	25.6073	24.7205	24.761	3.70041e+07	25.5736	25.5968	24.6919	24.8089	3.70041e+07	0	110.569	35	21	99	1	21	392.25
A0A7I4XTU7	Cysteine proteinase OS=Haemonchus contortus OX=6289 PE=3 SV=1	Cysteine proteinase	24.8798	25.0908	24.8943	24.9046	3.11999e+07	24.8883	24.9057	24.909	24.8962	3.11999e+07	24.8605	25.0983	24.726	24.8982	3.11999e+07	24.9561	25.0475	24.7566	24.8521	3.11999e+07	0	110.475	36	10	143	6	6	606.04
A0A7I5E922	Protein T12D8.9, isoform b OS=Haemonchus contortus OX=6289 PE=4 SV=1	Protein T12D8.9, isoform b	24.9727	25.2196	25.6692	25.7426	4.65968e+07	25.1238	25.2031	25.7568	25.7994	4.65968e+07	25.162	25.0969	25.9076	25.7545	4.65968e+07	25.0552	24.9122	25.7362	25.696	4.65968e+07	0	110.019	21	24	89	24	24	315.28
A0A7I4YZ04	Adenylosuccinate synthetase OS=Haemonchus contortus OX=6289 PE=3 SV=1	Adenylosuccinate synthetase	26.5047	26.3945	25.6571	25.6174	7.21551e+07	26.3837	26.2814	25.6311	25.5351	7.21551e+07	26.5113	26.4393	25.5773	25.6012	7.21551e+07	26.5259	26.4736	25.5897	25.6207	7.21551e+07	0	109.627	42	16	73	16	16	288.88
A0A7I5E8C2	BRO1 domain-containing protein OS=Haemonchus contortus OX=6289 PE=4 SV=1	BRO1 domain-containing protein	25.034	25.2264	24.9557	25.0551	3.51158e+07	25.0079	25.2063	24.9418	25.0472	3.51158e+07	24.9524	25.1399	24.9114	25.0172	3.51158e+07	24.9617	24.9622	24.9779	25.0508	3.51158e+07	0	109.534	29	22	72	22	22	258.53
A0A7I5E8I2	AP complex subunit beta OS=Haemonchus contortus OX=6289 PE=3 SV=1	AP complex subunit beta	25.2812	25.2395	24.9749	25.1807	3.65203e+07	25.2288	25.1648	25.0291	25.1859	3.65203e+07	25.2626	25.1816	25.1497	25.2684	3.65203e+07	25.2763	25.2551	25.0748	25.2603	3.65203e+07	0	109.427	28	27	87	19	27	318.86
A0A7I4Y3Y0	T-complex protein 1 subunit delta OS=Haemonchus contortus OX=6289 PE=3 SV=1	T-complex protein 1 subunit delta	26.1836	26.1215	25.1905	25.3153	5.29762e+07	26.026	25.9748	25.3657	25.3728	5.29762e+07	26.1177	26.0191	25.3608	25.3439	5.29762e+07	26.1252	26.0984	25.3295	25.4358	5.29762e+07	0	109.267	35	18	87	16	17	330.74
A0A7I4Z056	molybdopterin molybdotransferase OS=Haemonchus contortus OX=6289 PE=3 SV=1	molybdopterin molybdotransferase	25.4462	25.5476	24.968	24.8249	3.97358e+07	25.563	25.7332	25.1145	24.6968	3.97358e+07	25.4391	25.2691	25.0007	24.6793	3.97358e+07	25.4048	25.5041	25.0236	24.9281	3.97358e+07	0	109.173	75	9	62	9	9	289.36
A0A7I4YRB1	GLOBIN domain-containing protein OS=Haemonchus contortus OX=6289 PE=3 SV=1	GLOBIN domain-containing protein	24.1636	24.3888	25.4288	25.5692	4.02672e+07	24.8457	24.3284	26.1245	25.5792	4.02672e+07	24.9174	24.5283	25.5948	25.6968	4.02672e+07	24.3026	24.2397	26.3015	25.7258	4.02672e+07	0	109.155	56	9	325	2	5	1236.93
A0A7I4YB83	Lysine--tRNA ligase OS=Haemonchus contortus OX=6289 PE=3 SV=1	Lysine--tRNA ligase	25.2925	25.3578	24.7563	24.86	3.38106e+07	25.2283	25.3086	24.8217	24.9212	3.38106e+07	25.1406	25.1553	24.8338	24.9258	3.38106e+07	25.2045	25.0824	24.7978	24.9423	3.38106e+07	0	109.007	37	19	73	19	19	276.12
A0A7I4XVS6	40S ribosomal protein S6 OS=Haemonchus contortus OX=6289 PE=3 SV=1	40S ribosomal protein S6	27.2283	27.5919	26.4843	26.5087	1.32038e+08	27.3318	27.5144	26.5118	26.5664	1.32038e+08	27.3603	27.4308	26.4939	26.5253	1.32038e+08	27.4485	27.163	26.4649	26.5781	1.32038e+08	0	108.489	49	14	146	14	14	551.5
A0A7I5E9W3	Alkylglycerone-phosphate synthase OS=Haemonchus contortus OX=6289 PE=3 SV=1	Alkylglycerone-phosphate synthase	25.782	25.9635	25.0684	25.1193	4.44505e+07	25.6746	25.8871	24.9019	25.0501	4.44505e+07	25.7628	25.8175	25.0803	25.1575	4.44505e+07	25.8162	25.5155	25.0196	25.2177	4.44505e+07	0	108.355	35	18	87	18	18	336.78
A0A7I5EER0	Prolyl endopeptidase OS=Haemonchus contortus OX=6289 PE=3 SV=1	Prolyl endopeptidase	26.6454	26.6525	25.9662	26.0126	8.11884e+07	26.4944	26.5878	25.8837	26.0376	8.11884e+07	26.5127	26.5036	25.9084	25.9945	8.11884e+07	26.5051	26.544	25.9746	26.0001	8.11884e+07	0	107.866	38	27	99	0	27	333.73
A0A7I4YYS2	Succinyl-CoA:3-ketoacid-coenzyme A transferase OS=Haemonchus contortus OX=6289 PE=3 SV=1	Succinyl-CoA:3-ketoacid-coenzyme A transferase	24.4306	24.5681	24.3339	24.483	2.19986e+07	24.3213	24.6649	24.3451	24.4282	2.19986e+07	24.408	24.5861	24.3269	24.5574	2.19986e+07	24.3652	24.4707	24.2299	24.5294	2.19986e+07	0	107.459	38	16	82	8	9	314.23
A0A7I4XTC9	Prohibitin OS=Haemonchus contortus OX=6289 PE=3 SV=1	Prohibitin	26.5645	26.5598	26.0495	25.9114	8.13038e+07	26.474	26.5329	25.9935	25.9708	8.13038e+07	26.6193	26.5007	26.0146	25.934	8.13038e+07	26.5668	26.5723	25.9979	25.922	8.13038e+07	0	107.319	70	16	98	16	16	387.03
A0A7I4YLW8	60S ribosomal protein L7a OS=Haemonchus contortus OX=6289 PE=3 SV=1	60S ribosomal protein L7a	27.218	27.3213	26.4429	26.4861	1.2544e+08	27.4287	27.3576	26.5017	26.5318	1.2544e+08	27.3658	27.3288	26.4382	26.5046	1.2544e+08	27.4725	27.089	26.4593	26.5089	1.2544e+08	0	107.313	38	10	170	10	10	521.57
A0A6F7PDN7	Phosphoglucomutase-2 OS=Haemonchus contortus OX=6289 PE=3 SV=1	Phosphoglucomutase-2	25.0074	25.1923	26.0529	26.4189	5.66687e+07	24.9716	25.1474	26.0431	26.3116	5.66687e+07	24.9271	25.0435	26.1918	26.224	5.66687e+07	24.9931	24.9755	26.0371	26.5285	5.66687e+07	0	107.256	34	19	74	19	19	308.57
A0A7I4YD94	Large ribosomal subunit protein eL6 OS=Haemonchus contortus OX=6289 PE=3 SV=1	Large ribosomal subunit protein eL6	28.0622	28.1618	27.3136	27.2258	2.2517e+08	28.2704	28.1959	27.3332	27.3424	2.2517e+08	28.3368	28.3625	27.3293	27.2884	2.2517e+08	28.4494	28.0628	27.3045	27.2425	2.2517e+08	0	106.973	61	15	149	14	15	527.81
A0A7I4YVJ3	Tr-type G domain-containing protein OS=Haemonchus contortus OX=6289 PE=3 SV=1	Tr-type G domain-containing protein	25.7378	25.7873	25.4388	25.5656	5.11901e+07	25.7534	25.615	25.5358	25.6163	5.11901e+07	25.7738	25.7377	25.5457	25.6057	5.11901e+07	25.7268	25.7695	25.5168	25.6425	5.11901e+07	0	106.849	36	18	85	17	18	315.74
A0A6F7NTH8	enoyl-CoA hydratase OS=Haemonchus contortus OX=6289 PE=3 SV=1	enoyl-CoA hydratase	26.2686	26.461	26.328	26.2707	8.44441e+07	26.3434	26.6005	26.3207	26.24	8.44441e+07	26.3146	26.5372	26.3392	26.3991	8.44441e+07	26.3906	26.4952	26.3216	26.2829	8.44441e+07	0	106.782	47	11	86	10	11	341.05
A0A7I4Z068	Gelsolin repeat protein OS=Haemonchus contortus OX=6289 PE=4 SV=1	Gelsolin repeat protein	27.1326	27.366	25.9382	26.0604	1.02447e+08	27.1128	27.1524	25.9053	26.0955	1.02447e+08	27.0795	27.1921	25.9587	26.1007	1.02447e+08	27.1253	27.1434	25.9338	26.1901	1.02447e+08	0	106.671	41	19	143	15	18	460.29
A0A7I5EE39	Translationally-controlled tumor protein homolog OS=Haemonchus contortus OX=6289 PE=3 SV=1	Translationally-controlled tumor protein homolog	22.4779	21.5959	22.0296	21.7839	4.28963e+06	22.536	21.7595	22.1285	21.6959	4.28963e+06	22.4343	21.8685	21.986	21.7616	4.28963e+06	22.4604	22.1097	21.8784	21.7296	4.28963e+06	0	106.569	59	11	166	1	1	600.2
A0A7I4Y743	Acetyl-CoA hydrolase OS=Haemonchus contortus OX=6289 PE=3 SV=1	Acetyl-CoA hydrolase	23.6653	23.9498	24.1119	23.9317	1.64781e+07	23.709	24.0182	24.2807	24.036	1.64781e+07	23.795	24.0441	24.207	24.0457	1.64781e+07	23.4354	23.5153	24.1639	24.135	1.64781e+07	0	105.992	37	15	97	9	9	377.16
W6NAV5	Protein K08F8.5, isoform b OS=Haemonchus contortus OX=6289 GN=HCOI_00944200 PE=4 SV=1	Protein K08F8.5, isoform b	23.7504	24.1547	25.4276	25.6715	3.25678e+07	23.832	24.1381	25.5369	25.5586	3.25678e+07	24.0434	24.2788	25.5142	25.4661	3.25678e+07	23.8271	23.9022	25.2535	25.6566	3.25678e+07	0	105.97	53	17	125	12	12	464
A0A7I4Y9M7	ADP-ribosylation factor OS=Haemonchus contortus OX=6289 PE=3 SV=1	ADP-ribosylation factor	26.2885	26.141	26.304	26.4016	7.80021e+07	26.0903	26.1246	26.2239	26.2435	7.80021e+07	26.2396	26.0994	26.3026	26.3874	7.80021e+07	26.0743	26.0909	26.3225	26.3078	7.80021e+07	0	105.801	55	7	79	1	7	361.35
A0A7I4Y178	Electron transfer flavoprotein subunit beta OS=Haemonchus contortus OX=6289 PE=3 SV=1	Electron transfer flavoprotein subunit beta	26.4991	25.6946	26.6283	26.2418	9.14567e+07	26.5923	26.2084	26.7569	26.345	9.14567e+07	26.4249	26.1999	26.7786	26.364	9.14567e+07	26.5325	26.2522	26.8935	26.2035	9.14567e+07	0	105.56	56	12	104	12	12	413.99
A0A7I4YWU2	Protein arginine N-methyltransferase 8 OS=Haemonchus contortus OX=6289 PE=4 SV=1	Protein arginine N-methyltransferase 8	25.628	25.6002	24.7483	24.8825	4.13887e+07	25.5591	25.6204	24.6055	24.78	4.13887e+07	25.7253	25.5889	24.8271	24.8851	4.13887e+07	25.6437	25.6816	24.7455	24.9423	4.13887e+07	0	105.391	49	14	68	14	14	314.75
A0A7I4Y374	Transcription factor BTF3 OS=Haemonchus contortus OX=6289 PE=3 SV=1	Transcription factor BTF3	25.1706	25.6448	24.8122	24.9574	3.8689e+07	25.4656	25.686	24.9989	25.0145	3.8689e+07	25.3124	25.6394	25.0008	25.1211	3.8689e+07	25.6492	25.3869	24.7869	24.9842	3.8689e+07	0	105.079	62	9	71	8	9	302.35
A0A7I4YDR2	Electron transfer flavoprotein-ubiquinone oxidoreductase OS=Haemonchus contortus OX=6289 PE=4 SV=1	Electron transfer flavoprotein-ubiquinone oxidoreductase	24.15	24.2656	24.69	24.7274	2.31701e+07	24.4787	24.3979	24.629	24.8131	2.31701e+07	24.1355	24.1065	24.6772	24.7661	2.31701e+07	24.2163	23.9621	24.4992	24.7017	2.31701e+07	0	104.954	32	15	52	15	15	197.04
A0A7I4XTI8	DUF3504 domain-containing protein OS=Haemonchus contortus OX=6289 PE=4 SV=1	DUF3504 domain-containing protein	26.3831	26.3153	24.8191	24.8293	5.35681e+07	26.3239	26.123	24.7978	24.6099	5.35681e+07	26.3774	26.0765	24.9833	24.9893	5.35681e+07	26.3255	25.9765	24.8693	24.9506	5.35681e+07	0	104.887	27	13	107	1	13	407.06
A0A7I5EBK2	SAP domain-containing protein OS=Haemonchus contortus OX=6289 PE=4 SV=2	SAP domain-containing protein	25.234	25.5045	24.7155	24.8026	3.33589e+07	25.2548	25.4263	24.7292	24.8587	3.33589e+07	25.2425	25.2518	24.7488	24.8584	3.33589e+07	25.1538	25.1667	24.7429	24.9297	3.33589e+07	0	104.479	20	22	75	21	22	262.01
A0A7I4YCY2	Calpain catalytic domain-containing protein OS=Haemonchus contortus OX=6289 PE=3 SV=1	Calpain catalytic domain-containing protein	24.3234	24.186	24.205	24.4021	2.06755e+07	24.0744	24.1243	24.3026	24.4004	2.06755e+07	24.4649	24.3774	24.3419	24.4042	2.06755e+07	24.2789	24.2728	24.3379	24.4453	2.06755e+07	0	104.303	30	15	73	1	14	289.66
A0A7I4YGL6	NADH dehydrogenase [ubiquinone] 1 alpha subcomplex subunit 8 OS=Haemonchus contortus OX=6289 PE=3 SV=1	NADH dehydrogenase [ubiquinone] 1 alpha subcomplex subunit 8	26.5636	26.5225	26.5319	26.6792	1.0716e+08	26.4711	26.5075	26.4774	26.5193	1.0716e+08	26.684	26.595	26.5031	26.5537	1.0716e+08	26.555	26.4493	26.8247	26.5668	1.0716e+08	0	103.929	69	13	151	13	13	500.77
A0A7I4YER3	T-complex protein 1 subunit zeta OS=Haemonchus contortus OX=6289 PE=3 SV=1	T-complex protein 1 subunit zeta	26.0149	25.9388	25.2419	25.2125	4.92416e+07	25.9763	25.859	25.1624	25.2209	4.92416e+07	26.0062	25.8714	25.2391	25.2121	4.92416e+07	26.0134	25.9555	25.184	25.322	4.92416e+07	0	103.693	37	18	88	14	18	307.7
A0A7I4Y003	Cytochrome c domain-containing protein OS=Haemonchus contortus OX=6289 PE=3 SV=1	Cytochrome c domain-containing protein	25.3135	25.1335	25.1689	25.3235	3.85572e+07	25.3546	25.0065	25.1689	25.4005	3.85572e+07	25.3381	25.3673	25.2107	25.3531	3.85572e+07	25.3061	25.107	25.1028	25.2334	3.85572e+07	0	103.629	50	10	69	10	10	318.12
A0A7I4YMQ0	C-type lectin domain-containing protein OS=Haemonchus contortus OX=6289 PE=4 SV=1	C-type lectin domain-containing protein	23.0857	23.504	25.3764	25.5631	2.85783e+07	23.4113	23.6494	25.2729	25.43	2.85783e+07	23.3267	23.2602	25.4459	25.5167	2.85783e+07	23.2532	23.2978	25.3608	25.6251	2.85783e+07	0	103.384	29	19	77	18	18	269.76
A0A7I4Y3H0	Eukaryotic translation initiation factor 5A OS=Haemonchus contortus OX=6289 PE=3 SV=1	Eukaryotic translation initiation factor 5A	27.2705	27.1878	26.8656	26.7904	1.51812e+08	27.3446	27.4076	26.9425	26.7588	1.51812e+08	27.4169	27.3097	26.9423	26.8933	1.51812e+08	27.3565	27.3936	26.9489	26.8805	1.51812e+08	0	103.366	53	7	176	6	7	574.49
A0A7I4Y7I0	Protein C15F1.2 OS=Haemonchus contortus OX=6289 PE=4 SV=1	Protein C15F1.2	23.8308	24.2553	25.1797	25.1598	2.80037e+07	23.9121	24.4504	25.0685	25.0831	2.80037e+07	23.8516	24.1917	25.1281	25.0283	2.80037e+07	23.8933	24.4379	25.0953	25.0761	2.80037e+07	0	103.112	51	9	74	9	9	310.02
A0A7I4YG14	Citrate transport protein OS=Haemonchus contortus OX=6289 PE=3 SV=1	Citrate transport protein	27.5977	27.1962	26.9164	26.9203	1.44696e+08	27.4334	27.1483	26.7968	26.9835	1.44696e+08	27.5775	27.4063	26.9793	27.0029	1.44696e+08	27.5078	27.3537	26.9255	26.9867	1.44696e+08	0	102.465	63	19	123	18	19	406.48
W6NHS9	ATPase domain containing protein OS=Haemonchus contortus OX=6289 GN=HCOI_01506000 PE=3 SV=1	ATPase domain containing protein	26.8599	27.0177	26.9062	26.8781	1.22303e+08	26.9422	27.047	26.8988	26.8317	1.22303e+08	27.0471	26.8709	26.94	26.831	1.22303e+08	26.9574	26.9594	26.8481	26.8261	1.22303e+08	0	102.386	60	16	112	5	16	448.9
A0A7I4YDS9	Aspartyl aminopeptidase OS=Haemonchus contortus OX=6289 PE=3 SV=1	Aspartyl aminopeptidase	24.633	24.8187	24.2534	24.4344	2.43289e+07	24.6793	24.8099	24.2789	24.3467	2.43289e+07	24.6869	24.5555	24.2432	24.318	2.43289e+07	24.7341	24.6511	24.159	24.3549	2.43289e+07	0	102.083	28	13	67	0	13	257.15
A0A7I4YMK9	RNA recognition motif domain containing protein OS=Haemonchus contortus OX=6289 PE=4 SV=1	RNA recognition motif domain containing protein	26.254	26.5155	25.8465	26.0033	7.5705e+07	26.3963	26.575	26.0483	26.0147	7.5705e+07	26.3891	26.5142	25.9833	26.0273	7.5705e+07	26.5622	26.5066	25.931	26.0697	7.5705e+07	0	102.004	36	13	102	12	13	368.01
A0A7I4Z4U4	Calsequestrin OS=Haemonchus contortus OX=6289 PE=3 SV=1	Calsequestrin	26.2553	26.3748	27.3712	27.4182	1.27824e+08	26.4848	26.5399	27.3553	27.4619	1.27824e+08	26.3418	26.4071	27.3421	27.4051	1.27824e+08	26.3839	26.2708	27.3486	27.3749	1.27824e+08	0	101.639	25	13	138	13	13	368.85
A0A7I4XXT0	Glycoprotein OS=Haemonchus contortus OX=6289 PE=4 SV=1	Glycoprotein	23.2917	23.8054	25.7555	26.2144	4.29894e+07	23.3616	23.8076	25.911	26.1703	4.29894e+07	23.7883	24.0276	25.8096	25.9658	4.29894e+07	23.8942	23.9942	25.8129	26.2085	4.29894e+07	0	101.13	30	16	85	0	16	285.39
A0A7I4YI48	F-actin-capping protein subunit alpha OS=Haemonchus contortus OX=6289 PE=3 SV=1	F-actin-capping protein subunit alpha	25.8322	25.9379	26.073	26.0632	6.62444e+07	25.8219	25.933	26.0293	26.0311	6.62444e+07	25.8174	25.8464	25.9881	25.9846	6.62444e+07	25.8525	25.9112	26.0056	26.0573	6.62444e+07	0	100.947	67	15	79	15	15	327.5
A0A7I4YBW3	aldehyde dehydrogenase (NAD(+)) OS=Haemonchus contortus OX=6289 PE=3 SV=1	aldehyde dehydrogenase (NAD(+))	25.321	25.2418	23.5839	23.5952	2.52116e+07	25.2538	25.1799	23.7202	23.6983	2.52116e+07	25.1992	25.1237	23.7392	23.7309	2.52116e+07	25.3529	25.275	23.7595	23.8167	2.52116e+07	0	100.834	39	16	54	14	16	212.56
A0A7I4XY73	NADH dehydrogenase [ubiquinone] 1 beta subcomplex subunit 10 OS=Haemonchus contortus OX=6289 PE=3 SV=1	NADH dehydrogenase [ubiquinone] 1 beta subcomplex subunit 10	27.1873	27.2214	27.1629	27.1941	1.59784e+08	27.3496	27.2446	27.2763	27.2097	1.59784e+08	27.2368	27.3671	27.183	27.2196	1.59784e+08	27.3601	27.1694	27.1966	27.1554	1.59784e+08	0	100.534	50	16	134	16	16	470.25
A0A7I4YP26	small monomeric GTPase OS=Haemonchus contortus OX=6289 PE=3 SV=1	small monomeric GTPase	25.5452	25.418	25.3858	25.5228	4.54672e+07	25.4043	25.1959	25.4365	25.5169	4.54672e+07	25.3187	25.2955	25.5428	25.6237	4.54672e+07	25.4133	25.3173	25.4552	25.5931	4.54672e+07	0	100.423	64	10	72	6	10	321.08
A0A7I4Y5G4	Dolichyl-diphosphooligosaccharide--protein glycosyltransferase 48 kDa subunit OS=Haemonchus contortus OX=6289 PE=3 SV=1	Dolichyl-diphosphooligosaccharide--protein glycosyltransferase 48 kDa subunit	26.3424	26.3045	26.3303	26.4324	8.18492e+07	26.2921	26.3648	26.2445	26.3788	8.18492e+07	26.3278	26.1599	26.3263	26.4092	8.18492e+07	26.5059	26.2821	26.4103	26.5363	8.18492e+07	0	100.14	46	18	94	15	18	360.35
A0A6F7Q0I3	Cysteine synthase OS=Haemonchus contortus OX=6289 PE=3 SV=1	Cysteine synthase	24.9742	25.2565	25.454	25.6103	4.37285e+07	25.067	25.2554	25.6811	25.7161	4.37285e+07	24.8981	25.2117	25.6248	25.5877	4.37285e+07	25.0276	25.1636	25.4661	25.6493	4.37285e+07	0	99.988	41	10	64	10	10	263
A0A7I4XSM8	DJ-1_PfpI domain-containing protein OS=Haemonchus contortus OX=6289 PE=4 SV=1	DJ-1_PfpI domain-containing protein	27.4832	27.3139	27.6294	27.4966	1.9031e+08	27.5912	27.3844	27.6857	27.4915	1.9031e+08	27.4567	27.408	27.7216	27.437	1.9031e+08	27.5626	27.3856	27.6733	27.4234	1.9031e+08	0	99.836	54	12	94	0	10	362.22
A0A7I5E6J5	Thioredoxin domain-containing protein OS=Haemonchus contortus OX=6289 PE=4 SV=1	Thioredoxin domain-containing protein	24.3574	24.4594	24.436	24.6822	2.30291e+07	24.3259	24.3549	24.561	24.7011	2.30291e+07	24.2986	24.4636	24.5446	24.6643	2.30291e+07	24.2614	24.2504	24.5811	24.7279	2.30291e+07	0	99.819	48	13	53	0	13	231.14
A0A7I4Y937	acetyl-CoA C-acyltransferase OS=Haemonchus contortus OX=6289 PE=3 SV=1	acetyl-CoA C-acyltransferase	26.569	26.5756	26.3787	26.3984	9.4617e+07	26.6305	26.7236	26.4516	26.4102	9.4617e+07	26.4847	26.611	26.4211	26.4131	9.4617e+07	26.6765	26.4912	26.3809	26.3755	9.4617e+07	0	99.73	32	13	91	13	13	364.13
A0A7I4YSV7	GLOBIN domain-containing protein OS=Haemonchus contortus OX=6289 PE=3 SV=1	GLOBIN domain-containing protein	26.6853	26.5071	28.7419	29.2802	3.39537e+08	26.6489	26.8057	28.845	29.273	3.39537e+08	26.5693	26.3714	28.6647	29.3178	3.39537e+08	26.79	26.6613	28.7334	29.1231	3.39537e+08	0	99.662	46	8	195	8	8	712.07
A0A7I4YTW8	BPTI/Kunitz inhibitor domain-containing protein OS=Haemonchus contortus OX=6289 PE=4 SV=1	BPTI/Kunitz inhibitor domain-containing protein	22.9537	23.4307	25.8372	26.081	3.84522e+07	23.2775	23.5035	25.948	26.1083	3.84522e+07	23.2158	23.3506	25.8372	25.8741	3.84522e+07	23.3877	23.2516	25.8362	26.0983	3.84522e+07	0	98.483	38	14	82	13	14	278.69
A0A7I4XSM6	Adenylate kinase OS=Haemonchus contortus OX=6289 PE=3 SV=1	Adenylate kinase	26.3613	26.4071	25.88	25.7479	7.26494e+07	26.3871	26.3856	26.0778	25.7597	7.26494e+07	26.4445	26.4052	26.0655	25.8593	7.26494e+07	26.5039	26.3383	26.0019	25.8161	7.26494e+07	0	98.254	59	16	96	16	16	348.72
A0A7I4Z2M2	TOG domain-containing protein OS=Haemonchus contortus OX=6289 PE=3 SV=1	TOG domain-containing protein	25.2809	25.2001	25.1457	25.2106	3.85049e+07	25.1297	25.1753	25.1296	25.1777	3.85049e+07	25.179	25.192	25.2216	25.2125	3.85049e+07	25.1888	25.1823	25.1827	25.2272	3.85049e+07	0	98.049	28	16	76	0	16	310.85
A0A7I5EEN5	Galectin OS=Haemonchus contortus OX=6289 PE=4 SV=1	Galectin	26.4291	26.8785	25.4484	25.9885	7.23597e+07	26.1968	27.0073	25.4036	25.7443	7.23597e+07	26.2847	26.6019	25.3166	25.708	7.23597e+07	26.3041	26.7581	25.4395	25.8908	7.23597e+07	0	97.682	44	7	95	7	7	331.01
A0A7I5E552	Small ribosomal subunit protein eS17 OS=Haemonchus contortus OX=6289 PE=3 SV=1	Small ribosomal subunit protein eS17	25.6854	25.8795	25.08	24.8923	5.06002e+07	26.0093	26.0592	25.367	25.2465	5.06002e+07	25.8604	26.0186	25.2729	25.1046	5.06002e+07	25.9689	25.7744	25.2126	24.9643	5.06002e+07	0	97.424	59	7	79	6	7	328.17
A0A7I4XYR1	Peptidylglycine monooxygenase OS=Haemonchus contortus OX=6289 PE=3 SV=1	Peptidylglycine monooxygenase	24.1824	24.4162	26.1329	26.4004	5.29818e+07	24.1716	24.4432	26.167	26.4285	5.29818e+07	24.1616	24.2798	26.1878	26.3101	5.29818e+07	24.3106	24.4473	26.2326	26.3986	5.29818e+07	0	97.411	28	16	77	0	16	307.45
A0A7I4YI73	thioredoxin-disulfide reductase OS=Haemonchus contortus OX=6289 PE=3 SV=1	thioredoxin-disulfide reductase	25.9904	25.8389	25.7901	25.7076	5.94712e+07	25.9874	25.6788	25.815	25.7499	5.94712e+07	25.9675	25.9231	25.7895	25.7878	5.94712e+07	25.9653	25.9142	25.7398	25.6953	5.94712e+07	0	97.255	32	18	82	18	18	308.11
A0A7I4Y716	1,4-alpha-glucan branching enzyme OS=Haemonchus contortus OX=6289 PE=3 SV=1	1,4-alpha-glucan branching enzyme	25.1343	25.24	25.2867	25.325	3.88215e+07	24.9294	25.2293	25.1811	25.2217	3.88215e+07	25.0938	25.1191	25.3308	25.2514	3.88215e+07	25.0885	25.0478	25.2888	25.3833	3.88215e+07	0	96.805	27	17	84	9	17	307.21
A0A7I4YE93	Lipase_3 domain-containing protein OS=Haemonchus contortus OX=6289 PE=4 SV=1	Lipase_3 domain-containing protein	24.9794	24.8384	24.8711	24.8577	2.93826e+07	24.9395	24.5751	24.7979	24.7977	2.93826e+07	25.1552	24.4407	24.9302	24.9029	2.93826e+07	24.955	24.7266	24.9371	24.9216	2.93826e+07	0	96.522	46	12	66	7	11	292.6
A0A7I4Z757	Amidinotransferase OS=Haemonchus contortus OX=6289 PE=4 SV=1	Amidinotransferase	26.2662	26.6948	27.1724	27.561	1.35329e+08	26.5271	26.6525	27.4131	27.6221	1.35329e+08	26.4199	26.3428	27.1805	27.5768	1.35329e+08	26.6542	26.4642	27.174	27.5746	1.35329e+08	0	96.382	40	9	83	9	9	335.78
A0A7I5EE33	FABP domain-containing protein OS=Haemonchus contortus OX=6289 PE=3 SV=1	FABP domain-containing protein	28.4255	28.5786	26.6627	26.8283	2.20242e+08	28.4243	28.5022	26.7931	26.601	2.20242e+08	28.1009	28.8846	26.9291	26.9309	2.20242e+08	28.3262	28.2479	26.6075	26.8613	2.20242e+08	0	96.335	54	10	140	10	10	532.15
A0A7I4YDK5	Serine/threonine-protein phosphatase OS=Haemonchus contortus OX=6289 PE=3 SV=1	Serine/threonine-protein phosphatase	23.6666	23.6669	23.4188	23.5989	1.19863e+07	23.6716	23.7087	23.59	23.6135	1.19863e+07	23.7593	23.6026	23.5447	23.5794	1.19863e+07	23.5285	23.4101	23.5507	23.6159	1.19863e+07	0	95.897	47	13	78	7	7	305.44
A0A7I4XZ57	Cathepsin L; Cathepsin L cysteine protease OS=Haemonchus contortus OX=6289 PE=3 SV=1	Cathepsin L; Cathepsin L cysteine protease	25.3383	25.4208	23.6064	23.566	2.63193e+07	25.2166	25.3798	23.7118	23.6592	2.63193e+07	25.5148	25.3782	23.5258	23.2341	2.63193e+07	25.3576	25.6178	23.4642	23.3935	2.63193e+07	0	95.641	44	14	77	14	14	305.6
A0A7I4Z883	V-type proton ATPase subunit H OS=Haemonchus contortus OX=6289 PE=3 SV=1	V-type proton ATPase subunit H	24.4206	24.4906	24.3034	24.4902	2.14701e+07	24.3415	24.2971	24.2876	24.4649	2.14701e+07	24.5026	24.3791	24.4336	24.5666	2.14701e+07	24.5217	24.3789	24.2978	24.4959	2.14701e+07	0	95.144	38	14	49	13	14	213.62
A0A7I5E8R5	Fibronectin type III domain protein OS=Haemonchus contortus OX=6289 PE=4 SV=1	Fibronectin type III domain protein	22.6367	22.9329	23.0601	23.1647	7.66212e+06	22.5656	23.0894	22.9906	23.151	7.66212e+06	22.81	22.7626	23.0556	23.07	7.66212e+06	22.3872	22.5191	23.0965	22.9803	7.66212e+06	0	95.048	6	29	61	0	29	188.88
A0A7I4YLT7	Isochorismatase domain-containing protein 1 OS=Haemonchus contortus OX=6289 PE=3 SV=1	Isochorismatase domain-containing protein 1	25.5067	25.3767	25.2501	25.3992	4.08006e+07	25.4177	25.2591	25.2448	25.3792	4.08006e+07	25.2435	25.2731	25.2674	25.3611	4.08006e+07	25.3312	25.3894	25.1097	25.2721	4.08006e+07	0	94.944	53	8	58	8	8	260.25
A0A7I4YSC3	Macro domain-containing protein OS=Haemonchus contortus OX=6289 PE=4 SV=1	Macro domain-containing protein	26.569	26.3991	26.7319	26.7099	1.04602e+08	26.6038	26.4182	26.7936	26.7162	1.04602e+08	26.7974	26.5548	26.6685	26.72	1.04602e+08	26.5538	26.509	26.6323	26.7335	1.04602e+08	0	94.923	72	12	73	11	12	309.2
A0A7I4YXE6	Triokinase/FMN cyclase OS=Haemonchus contortus OX=6289 PE=4 SV=1	Triokinase/FMN cyclase	25.0264	25.05	25.508	25.3387	3.90266e+07	24.9157	24.8617	25.4253	25.3306	3.90266e+07	25.0126	24.9074	25.4959	25.3402	3.90266e+07	24.9157	24.7832	25.4923	25.3964	3.90266e+07	0	94.239	30	18	87	18	18	299.28
A0A7I4XW69	Lon protease homolog, mitochondrial OS=Haemonchus contortus OX=6289 PE=3 SV=1	Lon protease homolog, mitochondrial	25.1733	25.2814	25.1775	25.2321	3.7196e+07	25.1066	25.1638	25.0688	25.1641	3.7196e+07	25.1692	25.2952	25.1233	25.2186	3.7196e+07	25.2304	25.0598	25.0798	25.1552	3.7196e+07	0	94.042	24	22	65	19	22	223.69
A0A7I5E655	AAA domain-containing protein OS=Haemonchus contortus OX=6289 PE=3 SV=1	AAA domain-containing protein	24.8851	25.0345	24.6381	24.6973	2.93321e+07	24.9554	25.043	24.6967	24.7481	2.93321e+07	24.913	25.0057	24.762	24.7878	2.93321e+07	24.959	24.8745	24.6834	24.7603	2.93321e+07	0	93.719	25	18	73	14	18	265.13
A0A7I4Z728	Titin OS=Haemonchus contortus OX=6289 PE=3 SV=1	Titin	24.1916	24.408	25.8455	25.1932	3.24892e+07	24.306	24.4197	25.523	25.2898	3.24892e+07	24.6495	24.3066	25.333	25.2161	3.24892e+07	24.1532	24.2831	25.3064	25.2465	3.24892e+07	0	93.678	11	25	75	24	24	233.96
A0A7I5E6I7	NADH dehydrogenase [ubiquinone] 1 beta subcomplex subunit 4 OS=Haemonchus contortus OX=6289 PE=3 SV=1	NADH dehydrogenase [ubiquinone] 1 beta subcomplex subunit 4	26.2148	26.1774	25.8646	26.0263	6.71058e+07	26.1302	26.2008	25.851	26.0609	6.71058e+07	26.2208	26.0809	25.9825	26.0596	6.71058e+07	26.1357	25.9567	25.9867	26.0166	6.71058e+07	0	93.577	52	9	85	9	9	305.58
A0A7I4YT16	Uncharacterized protein OS=Haemonchus contortus OX=6289 PE=4 SV=1	Uncharacterized protein	23.1906	23.463	25.4446	25.2812	2.7027e+07	23.2351	23.4104	25.508	25.4623	2.7027e+07	23.4173	23.3735	25.2454	25.4872	2.7027e+07	22.9614	23.0607	25.1896	25.5132	2.7027e+07	0	93.5	57	15	51	15	15	207.78
A0A7I4YDP2	Elongation factor 1-beta OS=Haemonchus contortus OX=6289 PE=3 SV=1	Elongation factor 1-beta	28.2518	28.0846	27.363	27.4586	2.3234e+08	28.1285	28.0211	27.4395	27.3558	2.3234e+08	28.112	28.2158	27.4534	27.4676	2.3234e+08	28.1743	27.9527	27.3742	27.3743	2.3234e+08	0	93.403	44	9	93	8	8	359.13
A0A7I4YHV9	Coronin OS=Haemonchus contortus OX=6289 PE=3 SV=1	Coronin	23.3143	23.5273	24.1581	24.2327	1.48024e+07	23.2683	23.627	24.1414	24.1694	1.48024e+07	23.3767	23.4576	24.1963	24.2266	1.48024e+07	23.2243	23.2906	24.1474	24.2078	1.48024e+07	0	93.34	29	16	50	16	16	197.21
A0A7I5E9W9	Ribosomal_S7 domain-containing protein OS=Haemonchus contortus OX=6289 PE=3 SV=1	Ribosomal_S7 domain-containing protein	26.7728	26.5964	25.8378	25.9439	8.31334e+07	26.8355	26.5145	25.7433	25.9502	8.31334e+07	26.7316	26.6419	25.9253	26.0381	8.31334e+07	26.8006	26.6942	25.8356	26.0168	8.31334e+07	0	93.315	42	11	96	0	11	381.83
A0A7I4YLZ9	TROVE domain-containing protein OS=Haemonchus contortus OX=6289 PE=3 SV=1	TROVE domain-containing protein	24.7097	24.7217	24.6797	24.6615	2.60377e+07	24.4295	24.5499	24.5855	24.5649	2.60377e+07	24.6394	24.6192	24.644	24.569	2.60377e+07	24.4291	24.6738	24.7181	24.5374	2.60377e+07	0	93.115	32	19	58	19	19	211.95
A0A7I4YW12	DnaJ subfamily A member 2 OS=Haemonchus contortus OX=6289 PE=3 SV=1	DnaJ subfamily A member 2	24.1843	24.5994	24.2324	24.2703	2.24044e+07	24.4249	24.6256	24.2721	24.2801	2.24044e+07	24.3741	24.4462	24.2205	24.2637	2.24044e+07	24.519	24.26	24.2026	24.2998	2.24044e+07	0	92.98	44	18	79	18	18	258.54
A0A7I4YPN7	Small ribosomal subunit protein uS13 OS=Haemonchus contortus OX=6289 PE=3 SV=1	Small ribosomal subunit protein uS13	26.966	27.2159	26.5968	26.6297	1.29175e+08	27.3331	27.2361	26.715	26.7536	1.29175e+08	27.1677	27.4492	26.6787	26.7289	1.29175e+08	27.4344	27.0518	26.5996	26.7105	1.29175e+08	0	92.819	55	11	119	10	11	420.52
A0A7I4YR27	ATP synthase subunit gamma, mitochondrial OS=Haemonchus contortus OX=6289 PE=3 SV=1	ATP synthase subunit gamma, mitochondrial	27.5124	27.8529	27.4974	27.3313	1.99808e+08	27.7286	27.8174	27.5003	27.5196	1.99808e+08	27.688	27.8862	27.4885	27.4047	1.99808e+08	27.7842	27.6908	27.5042	27.3168	1.99808e+08	0	92.71	38	12	206	12	12	658.97
A0A7I4Y8B9	Prohibitin OS=Haemonchus contortus OX=6289 PE=3 SV=1	Prohibitin	26.7644	26.7024	26.3741	26.3794	9.66885e+07	26.7663	26.6817	26.3397	26.3891	9.66885e+07	26.8443	26.6887	26.3967	26.378	9.66885e+07	26.8109	26.7285	26.2796	26.3724	9.66885e+07	0	92.279	50	16	108	14	16	369.67
A0A7I4YT35	GLOBIN domain-containing protein OS=Haemonchus contortus OX=6289 PE=3 SV=1	GLOBIN domain-containing protein	25.8528	26.1026	25.8697	25.8116	5.8785e+07	25.6948	25.6281	26.1691	25.8155	5.8785e+07	25.5561	25.6925	25.8327	25.9361	5.8785e+07	25.7617	25.6488	25.9821	25.8943	5.8785e+07	0	92.236	58	9	128	8	8	453.66
A0A7I4XUU4	Death domain-containing protein OS=Haemonchus contortus OX=6289 PE=4 SV=1	Death domain-containing protein	24.3721	24.7299	24.9045	25.1444	2.94515e+07	24.54	25.081	25.1023	25.332	2.94515e+07	24.4842	24.8651	25.0544	25.2373	2.94515e+07	24.5876	24.3149	24.9164	25.3761	2.94515e+07	0	92.039	27	13	65	13	13	277.12
A0A7I4Y000	Transcription elongation regulator 1 OS=Haemonchus contortus OX=6289 PE=4 SV=1	Transcription elongation regulator 1	23.559	23.7658	23.0708	23.1671	1.08372e+07	23.5528	23.7759	23.0952	23.1191	1.08372e+07	23.5343	23.7772	23.0124	23.0134	1.08372e+07	23.5703	23.5086	23.0522	23.3177	1.08372e+07	0	91.78	16	19	68	16	17	222.61
A0A7I5EBK3	Small ribosomal subunit protein uS17 OS=Haemonchus contortus OX=6289 PE=3 SV=1	Small ribosomal subunit protein uS17	27.0794	27.3413	26.5087	26.5881	1.28979e+08	27.3665	27.4885	26.6664	26.6836	1.28979e+08	26.979	27.4595	26.6913	26.744	1.28979e+08	27.5205	26.9045	26.6468	26.7824	1.28979e+08	0	91.717	56	11	100	10	11	372.11
A0A7I4YX90	Macrophage migration inhibitory factor OS=Haemonchus contortus OX=6289 PE=3 SV=1	Macrophage migration inhibitory factor	26.9344	27.0132	26.7546	26.774	1.26101e+08	27.1737	27.1576	26.8577	26.7783	1.26101e+08	27.0526	27.1448	26.8823	26.8522	1.26101e+08	27.2087	27.0273	26.7392	26.927	1.26101e+08	0	91.51	67	10	116	10	10	398.31
A0A7I4YPJ1	Methionine--tRNA ligase, cytoplasmic OS=Haemonchus contortus OX=6289 PE=3 SV=1	Methionine--tRNA ligase, cytoplasmic	25.0909	25.2505	24.6557	24.6654	3.23111e+07	25.0906	25.2715	24.7023	24.6779	3.23111e+07	25.2056	25.2442	24.7189	24.8055	3.23111e+07	25.2074	25.1634	24.727	24.8172	3.23111e+07	0	91.206	20	19	70	18	19	248.84
A0A7I4XYX6	RRM domain-containing protein OS=Haemonchus contortus OX=6289 PE=4 SV=1	RRM domain-containing protein	25.3875	25.7071	24.711	24.7713	3.77184e+07	25.5167	25.7368	24.7556	24.8382	3.77184e+07	25.4852	25.6237	24.7815	24.8113	3.77184e+07	25.5375	25.5274	24.6949	24.8843	3.77184e+07	0	91.027	36	18	77	18	18	265.04
A0A7I4XSN9	Pept_C1 domain-containing protein OS=Haemonchus contortus OX=6289 PE=3 SV=1	Pept_C1 domain-containing protein	26.8279	26.1713	26.235	26.215	8.83844e+07	26.8197	26.3182	26.4337	26.2615	8.83844e+07	26.8577	26.3771	26.4355	26.2512	8.83844e+07	26.6554	26.5336	26.369	26.1391	8.83844e+07	0	91.017	35	13	155	11	11	545.75
A0A7I4YQH2	RNA recognition motif domain containing protein OS=Haemonchus contortus OX=6289 PE=4 SV=1	RNA recognition motif domain containing protein	24.568	24.8727	24.1231	24.1532	2.19235e+07	24.683	24.8587	24.1909	24.224	2.19235e+07	24.5999	24.6437	24.1859	24.153	2.19235e+07	24.7024	24.6747	24.0875	24.1854	2.19235e+07	0	90.962	35	14	71	14	14	275.59
A0A7I4Y566	hydroxyacylglutathione hydrolase OS=Haemonchus contortus OX=6289 PE=3 SV=1	hydroxyacylglutathione hydrolase	24.7858	24.7627	24.8696	24.9557	2.99109e+07	24.9031	25.0375	24.9046	24.9615	2.99109e+07	24.9524	25.0396	24.778	24.914	2.99109e+07	24.8947	24.9538	24.6521	24.814	2.99109e+07	0	90.471	69	15	63	15	15	241.45
A0A7I4XZS3	Beta-lactamase domain-containing protein OS=Haemonchus contortus OX=6289 PE=4 SV=1	Beta-lactamase domain-containing protein	25.6158	25.5025	25.3239	25.6688	4.70958e+07	25.4687	25.4613	25.2939	25.6295	4.70958e+07	25.6996	25.4369	25.2653	25.6256	4.70958e+07	25.55	25.5212	25.2909	25.6961	4.70958e+07	0	90.389	28	14	56	0	13	215.66
A0A7I4XSA7	HnRNP-R, Q splicing factor family OS=Haemonchus contortus OX=6289 PE=4 SV=1	HnRNP-R, Q splicing factor family	26.0946	26.1116	25.1898	25.1699	5.42564e+07	26.1469	26.1186	25.212	25.2335	5.42564e+07	26.1585	26.1466	25.1936	25.194	5.42564e+07	26.1959	26.1853	25.0895	25.2281	5.42564e+07	0	90.15	33	22	89	22	22	304.15
A0A7I4YDX3	long-chain-fatty-acid--CoA ligase OS=Haemonchus contortus OX=6289 PE=4 SV=1	long-chain-fatty-acid--CoA ligase	25.4718	25.6961	25.01	25.091	3.92592e+07	25.2926	25.6257	24.9184	25.0452	3.92592e+07	25.4308	25.4724	25.0114	25.0857	3.92592e+07	25.4007	25.4866	24.9985	25.1781	3.92592e+07	0	90.131	24	16	70	0	16	276.05
A0A7I4YFA8	Fatty-acid and retinol-binding protein 1 OS=Haemonchus contortus OX=6289 PE=3 SV=1	Fatty-acid and retinol-binding protein 1	23.6502	23.7779	27.2297	27.4471	8.98534e+07	24.0854	24.2952	26.9803	27.3942	8.98534e+07	24.1049	24.1733	27.021	27.2094	8.98534e+07	24.0037	24.0186	26.7188	27.6414	8.98534e+07	0	89.954	56	11	73	11	11	291.6
A0A7I4YXI8	Large ribosomal subunit protein uL2 OS=Haemonchus contortus OX=6289 PE=3 SV=1	Large ribosomal subunit protein uL2	26.9064	27.5115	26.6333	26.7232	1.39641e+08	27.4983	27.604	26.8084	26.8291	1.39641e+08	27.2551	27.5846	26.7092	26.7395	1.39641e+08	27.5441	27.0487	26.6561	26.7601	1.39641e+08	0	89.882	66	15	99	12	15	364.73
A0A7I5E516	Protein LSM14 A OS=Haemonchus contortus OX=6289 PE=3 SV=1	Protein LSM14 A	26.1281	26.308	24.0131	23.953	4.55908e+07	26.1837	26.3678	23.9818	23.8854	4.55908e+07	26.1441	26.3457	24.0513	24.0504	4.55908e+07	26.1957	26.2174	24.0691	24.0578	4.55908e+07	0	89.468	29	12	84	12	12	324.58
A0A7I5E7M3	TDP43_N domain-containing protein OS=Haemonchus contortus OX=6289 PE=4 SV=1	TDP43_N domain-containing protein	24.3311	24.4354	24.6891	24.754	2.21012e+07	23.8432	23.9899	24.6378	24.8605	2.21012e+07	23.8059	24.0969	24.5364	24.8413	2.21012e+07	23.7683	23.8625	24.5369	24.8413	2.21012e+07	0	89.419	36	18	69	18	18	248.44
A0A7I4Z237	Laminin-like protein lam-2 OS=Haemonchus contortus OX=6289 PE=4 SV=1	Laminin-like protein lam-2	25.1026	25.1624	24.7835	24.7181	3.11486e+07	25.0224	25.1363	24.8739	24.7335	3.11486e+07	24.852	25.0137	24.8	24.6463	3.11486e+07	24.8945	24.9241	24.8607	24.6769	3.11486e+07	0	89.404	14	24	64	23	24	219.42
A0A7I5E730	Peptidyl-prolyl cis-trans isomerase OS=Haemonchus contortus OX=6289 PE=3 SV=1	Peptidyl-prolyl cis-trans isomerase	26.2798	26.2563	26.4409	26.5442	8.83992e+07	26.2684	26.3216	26.4395	26.4963	8.83992e+07	26.288	26.3265	26.3239	26.4532	8.83992e+07	26.3811	26.4019	26.4341	26.5091	8.83992e+07	0	89.361	43	8	91	7	8	344.63
W6NBB4	Fructose-bisphosphate aldolase OS=Haemonchus contortus OX=6289 GN=HCOI_01101200 PE=3 SV=1	Fructose-bisphosphate aldolase	22.2339	22.7363	23.8838	24.122	1.14078e+07	22.1174	22.5272	23.9752	24.0037	1.14078e+07	22.3167	22.624	23.881	23.892	1.14078e+07	22.5474	22.6149	23.6928	24.2177	1.14078e+07	0	89.066	41	13	93	10	10	353.98
A0A7I4YPM1	Short-chain dehydrogenase reductase SDR domain containing protein OS=Haemonchus contortus OX=6289 PE=4 SV=1	Short-chain dehydrogenase reductase SDR domain containing protein	24.1943	25.1352	23.7215	24.4805	2.05286e+07	24.1396	24.902	23.977	24.2774	2.05286e+07	23.931	25.3556	23.5123	24.5604	2.05286e+07	24.4975	24.568	23.4058	24.44	2.05286e+07	0	89.048	50	14	90	7	7	342.84
A0A7I5E5A3	Pept_C1 domain-containing protein OS=Haemonchus contortus OX=6289 PE=3 SV=1	Pept_C1 domain-containing protein	23.2785	23.3231	23.3319	22.8327	9.79768e+06	23.2751	23.1427	23.0008	22.9272	9.79768e+06	23.3959	23.1771	23.1758	22.6769	9.79768e+06	23.354	23.3541	23.1641	22.8534	9.79768e+06	0	88.794	29	8	92	3	3	373.96
A0A7I5E563	S10_plectin domain-containing protein OS=Haemonchus contortus OX=6289 PE=3 SV=1	S10_plectin domain-containing protein	26.6222	26.5539	25.5458	25.3279	7.5878e+07	26.7453	26.5088	25.546	25.2671	7.5878e+07	26.6565	26.556	25.6665	25.3174	7.5878e+07	26.7857	26.7269	25.6324	25.3813	7.5878e+07	0	88.411	57	7	81	7	7	354.45
A0A7I4Y0J9	NADH dehydrogenase [ubiquinone] 1 beta subcomplex subunit 6 OS=Haemonchus contortus OX=6289 PE=4 SV=1	NADH dehydrogenase [ubiquinone] 1 beta subcomplex subunit 6	26.5693	26.482	26.1496	26.1232	7.85426e+07	26.4299	26.4695	26.11	26.2038	7.85426e+07	26.6643	26.3072	26.2029	26.2051	7.85426e+07	26.4542	26.0275	26.2511	26.0729	7.85426e+07	0	88.407	59	12	80	12	12	291.6
A0A7I4YGJ6	Adenosine kinase OS=Haemonchus contortus OX=6289 PE=3 SV=1	Adenosine kinase	25.3454	25.2878	25.4732	25.5649	4.44274e+07	25.3007	25.3426	25.4993	25.6119	4.44274e+07	25.2926	25.2322	25.5299	25.5448	4.44274e+07	25.2765	25.1766	25.5153	25.6786	4.44274e+07	0	88.306	44	11	64	0	11	267.02
A0A7I4Y0T5	Large ribosomal subunit protein eL13 OS=Haemonchus contortus OX=6289 PE=3 SV=1	Large ribosomal subunit protein eL13	27.2897	27.6788	26.7188	26.5941	1.46146e+08	27.5548	27.7384	26.6807	26.6656	1.46146e+08	27.5805	27.6372	26.6288	26.6691	1.46146e+08	27.6398	27.2975	26.5622	26.6729	1.46146e+08	0	88.182	44	12	104	12	12	394.18
A0A7I4XRG8	GST N-terminal domain-containing protein OS=Haemonchus contortus OX=6289 PE=3 SV=1	GST N-terminal domain-containing protein	24.5493	24.6026	24.2264	24.178	2.26333e+07	24.5526	24.7838	24.1387	24.1347	2.26333e+07	24.7911	24.5927	24.2157	24.2346	2.26333e+07	24.6721	24.5549	24.2235	24.1997	2.26333e+07	0	88.065	49	11	59	11	11	211.82
A0A7I5EC04	Ig-like domain-containing protein OS=Haemonchus contortus OX=6289 PE=4 SV=2	Ig-like domain-containing protein	23.5585	23.6661	24.3491	24.4199	1.72658e+07	23.6266	23.8826	24.3783	24.456	1.72658e+07	23.9125	23.8426	24.3585	24.3562	1.72658e+07	23.7079	23.516	24.3371	24.5395	1.72658e+07	0	88.036	7	25	71	12	25	228.79
A0A7I4YDD3	Aldehyde dehydrogenase domain containing protein OS=Haemonchus contortus OX=6289 PE=3 SV=1	Aldehyde dehydrogenase domain containing protein	24.5219	24.5758	24.5558	24.5324	2.3924e+07	24.6561	24.6105	24.4958	24.4632	2.3924e+07	24.8497	24.4578	24.54	24.3596	2.3924e+07	24.6974	24.3516	24.4348	24.4577	2.3924e+07	0	88.031	26	12	46	10	12	184.75
A0A7I4YUM5	Short/branched chain specific acyl-CoA dehydrogenase, mitochondrial OS=Haemonchus contortus OX=6289 PE=3 SV=1	Short/branched chain specific acyl-CoA dehydrogenase, mitochondrial	24.5178	24.5743	25.132	25.0867	3.02957e+07	24.5014	24.5395	25.4147	25.1322	3.02957e+07	24.3067	24.4619	25.33	25.2757	3.02957e+07	24.4851	24.2607	25.2889	25.1246	3.02957e+07	0	87.625	36	14	71	3	11	285.69
A0A7I4XSK9	Ubiquitin-like modifier-activating enzyme 5 OS=Haemonchus contortus OX=6289 PE=3 SV=1	Ubiquitin-like modifier-activating enzyme 5	24.6808	24.8727	24.5377	24.6111	2.58366e+07	24.5795	24.7058	24.4471	24.5328	2.58366e+07	24.6946	24.7169	24.5104	24.6223	2.58366e+07	24.6816	24.7072	24.4934	24.6199	2.58366e+07	0	86.836	28	12	72	10	12	249.56
A0A7I4YVU7	Rieske domain-containing protein OS=Haemonchus contortus OX=6289 PE=3 SV=1	Rieske domain-containing protein	26.5021	26.0293	26.8342	26.1382	8.91876e+07	26.1797	26.0506	26.662	26.3467	8.91876e+07	26.264	26.1569	26.5476	26.3143	8.91876e+07	26.1374	26.0885	26.6972	26.237	8.91876e+07	0	86.788	27	13	123	0	12	471.29
A0A7I5E6L8	Large ribosomal subunit protein uL22 OS=Haemonchus contortus OX=6289 PE=3 SV=1	Large ribosomal subunit protein uL22	27.9854	28.0115	26.8373	26.9677	1.90286e+08	27.9977	28.0691	26.8645	26.8531	1.90286e+08	28.0885	27.9348	26.8205	26.9327	1.90286e+08	27.9809	27.765	26.9314	26.9002	1.90286e+08	0	86.651	53	10	100	10	10	359.83
A0A7I4Y0N0	NAC-A/B domain-containing protein OS=Haemonchus contortus OX=6289 PE=4 SV=1	NAC-A/B domain-containing protein	25.1508	25.1636	24.6802	24.7938	3.31539e+07	25.4704	25.3871	24.6995	24.8261	3.31539e+07	25.4182	25.3161	24.721	24.923	3.31539e+07	25.5411	25.4769	24.609	24.9808	3.31539e+07	0	86.535	50	8	62	8	8	269.03
A0A7I4XT54	UNC-18 OS=Haemonchus contortus OX=6289 PE=3 SV=1	UNC-18	24.2236	24.4098	24.0143	23.9739	1.79714e+07	24.1268	24.2791	24.0453	24.0493	1.79714e+07	24.2082	24.1498	24.0358	24.0089	1.79714e+07	24.0795	24.1938	23.9199	24.0588	1.79714e+07	0	86.451	34	19	66	18	19	243
A0A7I4XZA2	Eukaryotic translation initiation factor 3 subunit C OS=Haemonchus contortus OX=6289 PE=3 SV=1	Eukaryotic translation initiation factor 3 subunit C	25.1674	25.1884	25.0308	25.1753	3.67603e+07	25.0353	25.1941	25.0165	25.16	3.67603e+07	25.1353	25.0667	25.081	25.1635	3.67603e+07	25.0836	25.082	25.0929	25.1985	3.67603e+07	0	86.423	24	24	71	23	24	239.33
A0A7I4YMZ7	Purine nucleoside phosphorylase OS=Haemonchus contortus OX=6289 PE=3 SV=1	Purine nucleoside phosphorylase	24.2939	24.5878	26.4732	26.9854	6.88963e+07	24.1101	24.153	26.562	26.9925	6.88963e+07	24.2419	24.3178	26.3414	27.1371	6.88963e+07	24.3372	24.3651	26.303	27.068	6.88963e+07	0	86.415	35	11	68	11	11	276.99
A0A7I4YXZ8	Serine/threonine-protein phosphatase OS=Haemonchus contortus OX=6289 PE=3 SV=1	Serine/threonine-protein phosphatase	22.8456	22.8597	22.8311	22.8283	7.76098e+06	22.9856	22.9804	22.867	22.8456	7.76098e+06	22.8241	22.8577	22.8824	22.649	7.76098e+06	22.9098	22.8663	22.8856	22.8842	7.76098e+06	0	86.382	49	12	57	6	6	248.68
A0A7I4YUU0	Peptidyl-prolyl cis-trans isomerase OS=Haemonchus contortus OX=6289 PE=3 SV=1	Peptidyl-prolyl cis-trans isomerase	25.4551	25.5056	25.1531	25.2429	4.81689e+07	25.3461	25.7773	25.0746	25.2097	4.81689e+07	25.4089	25.462	25.2012	25.3665	4.81689e+07	25.2307	25.4195	25.2022	25.2754	4.81689e+07	0	86.297	56	10	88	9	9	313.96
A0A7I4YG23	Transcriptional activator protein Pur-alpha OS=Haemonchus contortus OX=6289 PE=3 SV=1	Transcriptional activator protein Pur-alpha	26.6063	26.6067	25.5152	25.6093	7.14105e+07	26.5368	26.4916	25.6832	25.6757	7.14105e+07	26.4729	26.589	25.6956	25.6795	7.14105e+07	26.5716	26.6051	25.5991	25.713	7.14105e+07	0	86.153	45	13	111	5	13	388.86
A0A7I4YPX4	Pyridoxal phosphate-dependent enzyme domain containing protein OS=Haemonchus contortus OX=6289 PE=4 SV=1	Pyridoxal phosphate-dependent enzyme domain containing protein	23.9983	23.8617	25.3464	25.3695	3.00042e+07	24.1023	24.1933	25.2942	25.3116	3.00042e+07	24.155	23.7329	25.2482	25.2232	3.00042e+07	23.9959	24.0643	25.2956	25.2209	3.00042e+07	0	85.979	25	11	58	11	11	223.78
A0A7I4YI51	Troponin i OS=Haemonchus contortus OX=6289 PE=3 SV=1	Troponin i	27.7742	27.9683	29.7839	29.5823	5.60447e+08	27.9926	28.008	29.7175	29.7382	5.60447e+08	27.9788	27.9488	29.6216	29.6035	5.60447e+08	27.8691	27.6488	29.5937	29.6399	5.60447e+08	0	85.875	32	14	448	9	14	1210.89
A0A7I4Y3N2	Fibrous sheath CABYR-binding protein-like OS=Haemonchus contortus OX=6289 PE=4 SV=1	Fibrous sheath CABYR-binding protein-like	22.7104	23.0732	22.8821	22.8179	9.1042e+06	22.8771	23.4025	22.9279	22.9607	9.1042e+06	23.109	23.1012	22.8984	22.848	9.1042e+06	23.1349	23.0241	23.0792	23.0218	9.1042e+06	0	85.791	33	7	74	7	7	297.52
A0A7I4YHP4	Peripheral subunit-binding (PSBD) domain-containing protein OS=Haemonchus contortus OX=6289 PE=3 SV=1	Peripheral subunit-binding (PSBD) domain-containing protein	25.7132	25.6782	26.1482	26.2089	6.44621e+07	25.8389	25.7998	26.1868	26.2095	6.44621e+07	25.9056	25.7669	26.2121	26.1917	6.44621e+07	25.9125	25.6791	26.2057	26.2892	6.44621e+07	0	85.769	27	12	68	12	12	263.54
A0A7I4YB22	LIM domain only protein 7 OS=Haemonchus contortus OX=6289 PE=4 SV=1	LIM domain only protein 7	23.16	23.5447	22.7843	23.1252	9.81645e+06	23.1679	23.5742	22.9913	23.3063	9.81645e+06	23.2046	23.4023	22.9804	23.237	9.81645e+06	23.5234	23.5476	22.7096	22.8836	9.81645e+06	0	85.757	20	19	68	0	19	232.43
A0A7I4YBY5	Apyrase OS=Haemonchus contortus OX=6289 PE=3 SV=1	Apyrase	24.6621	24.9326	24.3739	24.505	2.71259e+07	24.7164	24.9176	24.2609	24.457	2.71259e+07	24.8576	24.8145	24.2837	24.522	2.71259e+07	24.8349	24.6813	24.4211	24.4868	2.71259e+07	0	85.749	38	14	55	14	14	213.91
A0A7I4YCH8	CDGSH iron-sulfur domain-containing protein 3, mitochondrial OS=Haemonchus contortus OX=6289 PE=4 SV=1	CDGSH iron-sulfur domain-containing protein 3, mitochondrial	26.6262	26.698	26.4549	26.4494	9.5701e+07	26.6162	26.7123	26.4287	26.443	9.5701e+07	26.6885	26.6469	26.4869	26.4138	9.5701e+07	26.589	26.5926	26.3175	26.4359	9.5701e+07	0	85.663	71	12	126	12	12	424.04
A0A7I4YQI1	6-phosphogluconate dehydrogenase, decarboxylating OS=Haemonchus contortus OX=6289 PE=3 SV=1	6-phosphogluconate dehydrogenase, decarboxylating	25.3186	25.4315	25.1379	25.3119	3.8105e+07	25.2105	25.3272	25.1402	25.3225	3.8105e+07	25.1863	25.2553	25.1676	25.1353	3.8105e+07	25.1899	25.1954	25.1185	25.2948	3.8105e+07	0	85.55	31	14	58	14	14	231.2
A0A7I4XU04	Adenine phosphoribosyltransferase OS=Haemonchus contortus OX=6289 PE=3 SV=1	Adenine phosphoribosyltransferase	26.0688	25.9578	25.2173	25.1887	5.31728e+07	26.035	25.9044	25.27	25.1505	5.31728e+07	26.1061	25.9968	25.2083	25.2049	5.31728e+07	25.9534	25.9237	25.1498	25.1978	5.31728e+07	0	85.524	61	12	72	12	12	250.48
A0A7I4XUN2	Pept_C1 domain-containing protein OS=Haemonchus contortus OX=6289 PE=3 SV=1	Pept_C1 domain-containing protein	24.2194	24.451	22.9453	23.3387	1.41189e+07	24.3105	24.5214	22.7908	22.9075	1.41189e+07	24.3772	24.4988	22.809	22.8156	1.41189e+07	24.2831	24.3111	22.8912	23.0589	1.41189e+07	0	85.518	40	12	101	9	9	373.31
A0A7I4XX72	6PF2K domain-containing protein OS=Haemonchus contortus OX=6289 PE=3 SV=1	6PF2K domain-containing protein	21.9396	22.0122	22.4319	22.2884	5.41802e+06	21.8341	22.2427	22.4646	22.2862	5.41802e+06	22.168	22.24	22.6297	22.5663	5.41802e+06	22.2439	21.9969	22.5993	22.5444	5.41802e+06	0	85.382	36	17	52	10	10	207.68
A0A7I4XVH2	Profilin OS=Haemonchus contortus OX=6289 PE=3 SV=1	Profilin	25.0987	25.1663	24.9964	24.9768	3.49838e+07	25.071	25.255	25.0562	24.9496	3.49838e+07	24.9614	25.0993	25.0637	25.0713	3.49838e+07	25.071	25.1083	24.9775	25.0456	3.49838e+07	0	85.316	69	6	59	5	5	293.4
A0A7I4YDD2	leucine--tRNA ligase OS=Haemonchus contortus OX=6289 PE=3 SV=1	leucine--tRNA ligase	25.9437	26.0973	25.287	25.3887	5.10947e+07	25.8518	26.1448	25.3446	25.3935	5.10947e+07	25.9572	26.092	25.3433	25.4408	5.10947e+07	25.9602	25.8881	25.3177	25.4894	5.10947e+07	0	85.303	17	23	69	20	23	241.5
A0A7I4Y568	acid phosphatase OS=Haemonchus contortus OX=6289 PE=3 SV=2	acid phosphatase	26.5172	26.8779	24.9094	25.0093	7.11831e+07	26.812	26.9682	24.8271	25.1422	7.11831e+07	26.6234	26.8463	24.86	25.1169	7.11831e+07	26.4079	26.6871	24.8755	25.1742	7.11831e+07	0	85.233	30	14	85	6	9	315.51
A0A7I4Z5E8	Sodium/potassium-transporting ATPase subunit beta OS=Haemonchus contortus OX=6289 PE=3 SV=1	Sodium/potassium-transporting ATPase subunit beta	25.1904	25.3329	25.8912	25.9784	5.23875e+07	25.1424	25.3778	25.8057	25.9599	5.23875e+07	25.1608	25.1667	25.8968	25.9267	5.23875e+07	25.1201	25.1583	25.9234	25.9438	5.23875e+07	0	85.127	45	12	61	12	12	258.29
A0A7I4XUI7	Pept_C1 domain-containing protein OS=Haemonchus contortus OX=6289 PE=3 SV=1	Pept_C1 domain-containing protein	27.0826	26.7436	26.7765	26.3025	1.02314e+08	26.8612	26.5425	26.5745	26.2506	1.02314e+08	26.9571	26.7682	26.6421	26.3268	1.02314e+08	26.994	26.7944	26.5621	26.3702	1.02314e+08	0	84.87	40	11	102	11	11	381.99
A0A7I4YTQ6	Short/branched chain specific acyl-CoA dehydrogenase, mitochondrial OS=Haemonchus contortus OX=6289 PE=3 SV=1	Short/branched chain specific acyl-CoA dehydrogenase, mitochondrial	24.8701	25.001	25.0697	25.4358	3.43383e+07	24.6944	24.7927	25.1723	25.3163	3.43383e+07	24.7659	24.8852	25.2321	25.4915	3.43383e+07	24.8073	24.865	25.1138	25.3632	3.43383e+07	0	84.676	37	14	78	11	11	300.13
A0A7I4YA17	AAA domain-containing protein OS=Haemonchus contortus OX=6289 PE=3 SV=1	AAA domain-containing protein	23.5747	23.7804	23.2923	23.3832	1.14794e+07	23.5403	23.7851	23.2713	23.3829	1.14794e+07	23.595	23.6425	23.0959	23.1345	1.14794e+07	23.4592	23.4375	23.2652	23.3533	1.14794e+07	0	84.639	42	15	39	8	14	148.15
A0A7I5E7J6	Eukaryotic translation initiation factor 3 subunit D OS=Haemonchus contortus OX=6289 PE=3 SV=1	Eukaryotic translation initiation factor 3 subunit D	23.9336	24.0235	23.7625	23.8375	1.49246e+07	24.0365	24.0005	23.7962	23.8275	1.49246e+07	23.8828	23.9471	23.7837	23.8145	1.49246e+07	24.0161	23.8975	23.7286	23.8635	1.49246e+07	0	84.313	28	13	49	12	13	189.79
O18518	15 kDa excretory/secretory protein OS=Haemonchus contortus OX=6289 PE=2 SV=1	15 kDa excretory/secretory protein	25.3244	26.148	26.6782	27.0864	9.76403e+07	26.4446	26.033	26.2206	26.6254	9.76403e+07	25.9233	26.6223	26.5413	26.7779	9.76403e+07	26.3375	26.6197	26.4064	27.2871	9.76403e+07	0	84.166	49	10	123	4	6	428.3
A0A7I4YGL0	2-oxoisovalerate dehydrogenase subunit alpha OS=Haemonchus contortus OX=6289 PE=3 SV=1	2-oxoisovalerate dehydrogenase subunit alpha	25.2669	25.2526	24.8931	24.9589	3.47327e+07	25.1263	25.1233	24.7988	24.8546	3.47327e+07	25.3041	25.2627	24.8446	24.86	3.47327e+07	25.1984	25.127	24.7392	24.9535	3.47327e+07	0	84.14	41	16	55	16	16	217.96
A0A7I5EC44	Transthyretin-like family protein OS=Haemonchus contortus OX=6289 PE=3 SV=1	Transthyretin-like family protein	25.373	25.5887	25.8262	25.9762	5.73623e+07	25.4563	26.0926	25.9272	25.9054	5.73623e+07	25.598	25.7652	25.8957	25.9926	5.73623e+07	25.3527	25.8302	25.8942	25.6599	5.73623e+07	0	84.063	51	8	132	4	4	562.56
A0A7I4XZH0	Vesicle-fusing ATPase OS=Haemonchus contortus OX=6289 PE=3 SV=1	Vesicle-fusing ATPase	24.0099	24.2693	24.2118	24.127	1.81798e+07	24.0483	24.4239	24.0352	24.0562	1.81798e+07	24.1149	24.063	24.0914	24.0961	1.81798e+07	23.8467	23.923	24.115	24.1732	1.81798e+07	0	83.998	27	18	56	15	17	206.81
A0A7I4YB88	Protein disulfide-isomerase OS=Haemonchus contortus OX=6289 PE=3 SV=1	Protein disulfide-isomerase	25.4549	25.6024	26.3952	26.6287	7.1166e+07	25.3779	25.5284	26.4644	26.5788	7.1166e+07	25.347	25.4356	26.4351	26.6016	7.1166e+07	25.2931	25.357	26.4556	26.6	7.1166e+07	0	83.92	28	18	79	18	18	259.51
U6PY91	GTP-binding nuclear protein OS=Haemonchus contortus OX=6289 GN=HCOI_01156000 PE=3 SV=1	GTP-binding nuclear protein	26.6211	26.3946	25.9624	26.1744	7.86643e+07	26.5385	26.354	26.0186	26.1343	7.86643e+07	26.6939	26.4652	26.0577	26.1676	7.86643e+07	26.649	26.5346	26.0395	26.184	7.86643e+07	0	83.717	56	10	81	2	10	314.06
A0A7I4XWH0	Tropomyosin OS=Haemonchus contortus OX=6289 PE=3 SV=1	Tropomyosin	24.8506	24.9054	26.7334	26.3759	6.39441e+07	24.7032	25.2648	26.4873	26.358	6.39441e+07	24.8443	24.8696	26.5317	26.3914	6.39441e+07	24.5547	24.68	26.4559	26.5088	6.39441e+07	0	83.697	39	12	213	0	4	702.26
A0A7I4YZN2	CHK domain-containing protein OS=Haemonchus contortus OX=6289 PE=4 SV=1	CHK domain-containing protein	25.3289	25.2989	25.4422	25.4334	4.1043e+07	25.1769	25.1954	25.2608	25.497	4.1043e+07	25.3151	25.1307	25.4053	25.4705	4.1043e+07	25.1627	25.1736	25.3695	25.4262	4.1043e+07	0	83.663	30	14	77	13	14	265.73
A0A7I5EAI9	Large ribosomal subunit protein uL11 OS=Haemonchus contortus OX=6289 PE=3 SV=1	Large ribosomal subunit protein uL11	27.2695	27.5464	26.4449	26.264	1.32944e+08	27.5274	27.6206	26.5184	26.4082	1.32944e+08	27.436	27.5352	26.536	26.3677	1.32944e+08	27.5541	27.337	26.4979	26.2927	1.32944e+08	0	83.434	60	8	89	3	8	345.07
A0A7I4XRN4	A2M_N_2 domain-containing protein OS=Haemonchus contortus OX=6289 PE=3 SV=1	A2M_N_2 domain-containing protein	24.7967	24.7387	24.87	24.831	2.88079e+07	24.6968	24.774	24.8647	24.7862	2.88079e+07	24.6491	24.8576	24.8193	24.797	2.88079e+07	24.6985	24.6239	24.8448	24.6692	2.88079e+07	0	83.423	12	17	67	0	17	243.83
A0A7I4XYL1	Pyridoxal kinase OS=Haemonchus contortus OX=6289 PE=3 SV=1	Pyridoxal kinase	25.7129	25.8541	24.6522	24.7304	4.09578e+07	25.6622	25.8169	24.6219	24.594	4.09578e+07	25.7941	25.7599	24.64	24.7992	4.09578e+07	25.7505	25.8531	24.5219	24.7325	4.09578e+07	0	83.373	39	11	55	11	11	217.77
A0A7I4Y0S7	WD_REPEATS_REGION domain-containing protein OS=Haemonchus contortus OX=6289 PE=3 SV=1	WD_REPEATS_REGION domain-containing protein	24.7149	25.0507	25.4306	25.5078	3.78888e+07	24.8899	24.9291	25.4858	25.4169	3.78888e+07	24.8588	25.0137	25.4741	25.4289	3.78888e+07	24.9151	24.8439	25.4067	25.4519	3.78888e+07	0	83.178	36	9	61	6	9	264.89
A0A7I4YAA9	Myofilin OS=Haemonchus contortus OX=6289 PE=4 SV=1	Myofilin	24.9251	25.2264	26.4577	26.9231	7.95998e+07	25.3068	25.3936	26.8343	27.1244	7.95998e+07	25.0306	25.4442	26.881	27.0036	7.95998e+07	25.2471	25.1514	26.8334	26.94	7.95998e+07	0	83.155	41	13	73	13	13	328.65
A0A7I4XTT8	Pept_C1 domain-containing protein OS=Haemonchus contortus OX=6289 PE=3 SV=1	Pept_C1 domain-containing protein	22.9686	23.5469	23.1432	23.6606	1.07027e+07	22.9786	23.2579	22.9075	23.5257	1.07027e+07	23.1847	23.1376	23.338	23.2322	1.07027e+07	23.4676	23.1201	23.2014	23.2844	1.07027e+07	0	83.091	18	6	98	4	4	578.75
A0A7I5EDH8	Secreted protein OS=Haemonchus contortus OX=6289 PE=4 SV=1	Secreted protein	28.4024	28.6022	27.3405	27.3047	2.55666e+08	28.3777	28.5046	27.192	27.0426	2.55666e+08	28.2833	28.8861	27.4481	27.3628	2.55666e+08	28.1041	28.5914	27.1115	27.3215	2.55666e+08	0	82.847	51	7	212	7	7	712.83
A0A7I4YF29	Galectin OS=Haemonchus contortus OX=6289 PE=4 SV=1	Galectin	26.3866	26.4611	26.6161	26.5816	9.5392e+07	26.4853	26.6595	26.7067	26.5926	9.5392e+07	26.3384	26.2878	26.5354	26.44	9.5392e+07	26.3397	26.3716	26.6424	26.5588	9.5392e+07	0	82.831	50	7	135	7	7	513.72
A0A7I4YQY2	Glucosidase II subunit alpha OS=Haemonchus contortus OX=6289 PE=3 SV=1	Glucosidase II subunit alpha	25.0446	25.2011	24.8601	24.9684	3.19594e+07	25.0753	25.2023	24.711	24.905	3.19594e+07	25.065	24.9827	24.6977	24.9711	3.19594e+07	24.9844	24.9896	24.759	24.9333	3.19594e+07	0	82.66	25	23	76	23	23	262.12
A0A7I5EDI8	cAMP-dependent protein kinase type I regulatory subunit OS=Haemonchus contortus OX=6289 PE=3 SV=1	cAMP-dependent protein kinase type I regulatory subunit	26.1598	26.1014	26.8449	26.8366	9.84947e+07	26.2479	26.2028	26.9112	26.8623	9.84947e+07	26.259	26.152	26.8422	26.8292	9.84947e+07	26.2961	26.1278	26.7793	26.8532	9.84947e+07	0	82.55	39	16	85	3	16	303.11
A0A7I4YAD7	FAD-dependent pyridine nucleotide-disulphide oxidoreductase domain containing protein OS=Haemonchus contortus OX=6289 PE=4 SV=2	FAD-dependent pyridine nucleotide-disulphide oxidoreductase domain containing protein	19.5034	19.7709	19.5486	19.6913	866657	19.9211	19.6057	19.8034	19.8081	866657	19.6569	19.4361	19.6026	19.6368	866657	19.763	20.0528	19.609	19.8786	866657	0	82.455	51	10	58	1	1	230.37
A0A7I4XUC1	Troponin C OS=Haemonchus contortus OX=6289 PE=4 SV=1	Troponin C	26.5708	26.6125	28.4844	28.4135	2.33127e+08	26.6413	26.6994	28.4832	28.4493	2.33127e+08	26.7371	26.5629	28.4951	28.3633	2.33127e+08	26.4443	26.3016	28.3573	28.4423	2.33127e+08	0	81.929	45	9	144	9	9	474.18
A0A7I4XVE3	Anion exchange protein OS=Haemonchus contortus OX=6289 PE=3 SV=1	Anion exchange protein	24.7189	24.9388	24.5719	24.6284	2.65537e+07	24.709	24.8353	24.5697	24.6432	2.65537e+07	24.6944	24.7795	24.6575	24.6118	2.65537e+07	24.6745	24.7464	24.6308	24.6986	2.65537e+07	0	81.816	18	17	58	17	17	225.44
A0A7I4Y0V9	ATP synthase subunit O, mitochondrial OS=Haemonchus contortus OX=6289 PE=3 SV=1	ATP synthase subunit O, mitochondrial	27.027	26.8737	26.4806	26.3242	1.04322e+08	26.8719	26.7927	26.5067	26.4743	1.04322e+08	27.0463	26.8727	26.595	26.3025	1.04322e+08	27.0134	26.9561	26.5555	26.3277	1.04322e+08	0	81.633	60	12	80	12	12	316.54
A0A7I4XWA7	Acyl-CoA-binding protein domain containing protein OS=Haemonchus contortus OX=6289 PE=3 SV=1	Acyl-CoA-binding protein domain containing protein	28.6636	28.1596	28.4924	28.21	3.38581e+08	28.4107	28.0107	28.3858	28.0676	3.38581e+08	28.398	28.2812	28.4692	28.251	3.38581e+08	28.4745	28.2329	28.4177	28.273	3.38581e+08	0	81.51	58	8	127	8	8	471.47
W6NKG5	Ribosomal protein L15 OS=Haemonchus contortus OX=6289 GN=HCOI_01717500 PE=3 SV=1	Ribosomal protein L15	26.5635	26.7681	25.7777	25.8276	8.03032e+07	26.8251	26.8052	25.8069	25.8659	8.03032e+07	26.6298	26.6994	25.8091	25.8625	8.03032e+07	26.9005	26.4573	25.8248	25.9422	8.03032e+07	0	81.509	42	11	101	9	11	332.7
A0A7I4YQN3	Ankyrin-2 OS=Haemonchus contortus OX=6289 PE=4 SV=1	Ankyrin-2	23.4759	23.7348	24.2833	24.3525	1.66421e+07	23.5495	23.944	24.4104	24.2087	1.66421e+07	23.4934	23.6713	24.3767	24.2516	1.66421e+07	23.5873	23.4032	24.3765	24.4516	1.66421e+07	0	81.477	30	8	65	4	5	257.71
A0A7I4XS66	Large ribosomal subunit protein eL24 OS=Haemonchus contortus OX=6289 PE=3 SV=1	Large ribosomal subunit protein eL24	26.6204	26.87	26.0181	26.1014	8.84466e+07	26.8606	27.0103	25.9573	26.0305	8.84466e+07	26.8401	26.9995	25.8735	26.0698	8.84466e+07	26.9356	26.7512	25.8846	26.0996	8.84466e+07	0	81.419	46	11	126	11	11	368.95
A0A7I4Y2A9	CN hydrolase domain-containing protein OS=Haemonchus contortus OX=6289 PE=4 SV=1	CN hydrolase domain-containing protein	24.8917	25.2818	24.9106	24.9225	3.66931e+07	24.9514	25.5646	24.915	24.786	3.66931e+07	24.9674	25.1594	24.8151	24.8428	3.66931e+07	25.2666	24.8237	24.9966	24.66	3.66931e+07	0	81.306	38	13	59	11	11	240
Q4QYX6	NIM-1 protein OS=Haemonchus contortus OX=6289 GN=nim-1 PE=2 SV=1	NIM-1 protein	26.4895	26.1389	25.3655	24.9703	5.3902e+07	26.4243	25.9087	25.2491	24.8434	5.3902e+07	26.1131	26.015	25.0447	25.036	5.3902e+07	26.1977	25.8171	25.1647	25.2724	5.3902e+07	0	81.294	57	9	102	3	4	392.8
A0A7I4Y6X1	Glycogen [starch] synthase OS=Haemonchus contortus OX=6289 PE=3 SV=1	Glycogen [starch] synthase	23.3522	23.632	23.4912	23.4524	1.13287e+07	23.248	23.5319	23.4705	23.5298	1.13287e+07	23.4618	23.4703	23.5836	23.6025	1.13287e+07	23.2715	23.2889	23.4494	23.427	1.13287e+07	0	81.145	24	16	52	15	15	182.97
W6NAC5	Lipocalin OS=Haemonchus contortus OX=6289 GN=HCOI_00762200 PE=4 SV=1	Lipocalin	23.7199	24.1436	27.8329	28.0596	1.42401e+08	24.2346	24.5893	27.8265	28.3962	1.42401e+08	23.8014	24.009	27.4713	27.905	1.42401e+08	24.2189	24.2501	27.2074	28.5116	1.42401e+08	0	81.069	60	7	375	6	6	1137.26
A0A7I4Y8Y1	Protein kinase domain-containing protein OS=Haemonchus contortus OX=6289 PE=3 SV=1	Protein kinase domain-containing protein	24.6856	24.6929	25.4237	25.5402	3.5405e+07	24.6293	24.8075	25.4101	25.5015	3.5405e+07	24.6644	24.6169	25.526	25.5808	3.5405e+07	24.5742	24.581	25.4262	25.5817	3.5405e+07	0	81.067	34	15	62	15	15	228.61
A0A7I4Y977	NAD-dependent protein deacylase OS=Haemonchus contortus OX=6289 PE=4 SV=1	NAD-dependent protein deacylase	25.3754	25.1931	25.3796	25.2923	4.15003e+07	25.4279	25.2574	25.3481	25.2043	4.15003e+07	25.4264	25.2637	25.4061	25.3328	4.15003e+07	25.3636	25.1014	25.4769	25.2346	4.15003e+07	0	81.027	50	13	66	1	13	232.96
A0A7I4Y1D6	LIM zinc-binding domain-containing protein OS=Haemonchus contortus OX=6289 PE=4 SV=1	LIM zinc-binding domain-containing protein	23.2622	23.6768	24.1395	24.3866	1.60745e+07	23.2918	23.7245	24.2327	24.4124	1.60745e+07	23.6165	23.7369	24.1817	24.2856	1.60745e+07	23.5758	23.5578	24.1448	24.3545	1.60745e+07	0	80.889	30	18	65	14	18	216.07
A0A7I4XWY7	Tensin-like OS=Haemonchus contortus OX=6289 PE=3 SV=1	Tensin-like	23.0631	23.4482	23.0642	23.09	8.80031e+06	22.8315	23.1602	23.3269	23.3734	8.80031e+06	22.8282	22.9623	23.3347	23.4352	8.80031e+06	22.7231	22.6802	23.2441	23.4102	8.80031e+06	0	80.792	12	16	44	16	16	151.26
A0A7I4Z6E8	Arginase OS=Haemonchus contortus OX=6289 PE=3 SV=1	Arginase	25.0995	25.0258	23.4317	23.0682	2.15994e+07	24.8587	24.9994	23.6969	23.3724	2.15994e+07	24.9239	25.1822	24.0749	23.7501	2.15994e+07	24.8457	24.675	23.8544	23.35	2.15994e+07	0	80.774	39	11	51	8	11	196.77
A0A7I4Y1F5	HMA domain-containing protein OS=Haemonchus contortus OX=6289 PE=4 SV=1	HMA domain-containing protein	25.0318	25.371	23.8879	24.2131	2.8263e+07	24.8481	25.337	24.021	24.2103	2.8263e+07	25.1018	25.7331	23.7819	24.3772	2.8263e+07	25.071	25.6158	23.7919	24.2619	2.8263e+07	0	80.473	28	8	62	8	8	264.55
A0A7I4XYA4	Heat shock protein DnaJ domain containing protein OS=Haemonchus contortus OX=6289 PE=3 SV=1	Heat shock protein DnaJ domain containing protein	25.4353	25.5385	25.2669	25.2584	4.24871e+07	25.4662	25.4754	25.2563	25.2956	4.24871e+07	25.3615	25.2766	25.4457	25.376	4.24871e+07	25.3014	25.2888	25.3167	25.5502	4.24871e+07	0	80.454	31	13	64	13	13	214.75
A0A7I4XTV7	Pept_C1 domain-containing protein OS=Haemonchus contortus OX=6289 PE=3 SV=1	Pept_C1 domain-containing protein	25.9467	25.4913	25.5061	25.4433	5.19873e+07	25.8631	25.3874	25.5598	25.5996	5.19873e+07	25.9994	25.9176	25.5905	25.5687	5.19873e+07	25.7312	25.7466	25.5114	25.4581	5.19873e+07	0	80.41	30	9	82	8	8	350.28
A0A7I4YKZ3	Twinfilin OS=Haemonchus contortus OX=6289 PE=3 SV=1	Twinfilin	25.1845	25.393	25.6082	25.6867	4.84281e+07	25.2996	25.4702	25.6801	25.748	4.84281e+07	25.1989	25.2899	25.6939	25.6535	4.84281e+07	25.3617	25.2971	25.6709	25.79	4.84281e+07	0	80.3	46	15	65	15	15	216.27
A0A7I5E842	Enoyl-[acyl-carrier-protein] reductase, mitochondrial OS=Haemonchus contortus OX=6289 PE=3 SV=1	Enoyl-[acyl-carrier-protein] reductase, mitochondrial	25.1975	25.013	25.0408	25.0956	3.49204e+07	25.2081	25.0281	25.0624	25.1003	3.49204e+07	25.2232	25.2792	24.9774	25.0785	3.49204e+07	25.2578	25.1528	24.9279	25.0481	3.49204e+07	0	80.224	37	13	59	12	13	226.72
A0A7I4YMU9	Alpha-mannosidase OS=Haemonchus contortus OX=6289 PE=3 SV=1	Alpha-mannosidase	24.6594	24.7466	24.2805	24.4469	2.42623e+07	24.7113	24.8822	24.148	24.4606	2.42623e+07	24.8675	24.6817	24.1814	24.4361	2.42623e+07	24.8168	24.6813	24.2088	24.5416	2.42623e+07	0	79.868	16	15	59	15	15	236.99
W6N9R7	Small ribosomal subunit protein uS9 OS=Haemonchus contortus OX=6289 GN=HCOI_00131900 PE=3 SV=1	Small ribosomal subunit protein uS9	27.803	27.8185	26.7719	26.6058	1.7203e+08	27.9034	27.8272	26.7895	26.7377	1.7203e+08	27.9883	27.7915	26.8157	26.6049	1.7203e+08	27.9546	27.8031	26.7945	26.641	1.7203e+08	0	79.837	68	11	122	11	11	407.12
A0A7I4Z841	Pyridoxal-dependent decarboxylase domain-containing protein 1 OS=Haemonchus contortus OX=6289 PE=3 SV=1	Pyridoxal-dependent decarboxylase domain-containing protein 1	23.4078	23.7612	24.4053	24.5008	1.81698e+07	23.4571	23.7739	24.3684	24.5505	1.81698e+07	23.4497	23.5977	24.3185	24.6233	1.81698e+07	23.4028	23.4241	24.4523	24.5369	1.81698e+07	0	79.721	24	17	55	0	16	216.58
P25793	Cathepsin B-like cysteine proteinase 2 OS=Haemonchus contortus OX=6289 GN=AC-2 PE=2 SV=1	Cathepsin B-like cysteine proteinase 2	22.7826	23.7236	22.9966	23.3201	9.68576e+06	23.2646	23.747	23.055	23.1861	9.68576e+06	23.1442	23.5775	22.9051	23.0209	9.68576e+06	23.1682	23.2131	23.0111	23.1475	9.68576e+06	0	79.566	28	7	104	1	2	618.42
A0A7I4Y5Z5	D-3-phosphoglycerate dehydrogenase OS=Haemonchus contortus OX=6289 PE=3 SV=1	D-3-phosphoglycerate dehydrogenase	26.247	26.3792	24.3007	24.1394	4.70506e+07	26.2332	26.3152	24.3805	24.2239	4.70506e+07	26.2327	26.2841	24.3068	24.2871	4.70506e+07	26.2835	26.4036	23.8927	24.0406	4.70506e+07	0	78.756	48	15	66	15	15	230.95
A0A7I4Y0W6	NADH dehydrogenase [ubiquinone] 1 alpha subcomplex subunit 11 OS=Haemonchus contortus OX=6289 PE=3 SV=1	NADH dehydrogenase [ubiquinone] 1 alpha subcomplex subunit 11	26.9213	26.5446	26.701	26.5044	1.09215e+08	26.7147	26.6743	26.6492	26.4595	1.09215e+08	26.8557	26.6484	26.6762	26.5931	1.09215e+08	26.8188	26.592	26.7582	26.5137	1.09215e+08	0	78.697	36	11	95	11	11	343.72
A0A7I4Y294	Aldedh domain-containing protein OS=Haemonchus contortus OX=6289 PE=3 SV=1	Aldedh domain-containing protein	25.5554	25.5729	23.2772	23.3118	2.8618e+07	25.4806	25.5011	23.5688	23.4866	2.8618e+07	25.5285	25.5736	23.3229	23.236	2.8618e+07	25.2534	25.3621	23.7326	23.6972	2.8618e+07	0	78.653	33	16	49	0	14	193.32
A0A7I4YNH9	Short-chain dehydrogenase reductase SDR domain containing protein OS=Haemonchus contortus OX=6289 PE=4 SV=1	Short-chain dehydrogenase reductase SDR domain containing protein	23.756	24.1803	22.8811	22.8526	1.06035e+07	23.8782	24.2322	22.7588	22.8697	1.06035e+07	23.9233	23.6469	22.9264	22.7366	1.06035e+07	23.3609	23.4877	22.9328	22.8438	1.06035e+07	0	78.386	42	11	83	4	4	311.92
A0A7I4Y2V0	Histidine ammonia-lyase OS=Haemonchus contortus OX=6289 PE=3 SV=1	Histidine ammonia-lyase	24.0027	24.2436	24.2735	24.2094	2.15604e+07	24.2311	24.3685	24.2923	24.4261	2.15604e+07	24.1061	24.3784	24.1645	24.4795	2.15604e+07	24.0439	24.177	24.3135	24.4632	2.15604e+07	0	78.37	30	17	53	17	17	187.83
A0A7I4YRC3	SH2 domain-containing protein OS=Haemonchus contortus OX=6289 PE=4 SV=1	SH2 domain-containing protein	24.0714	24.14	24.9154	24.9242	2.50459e+07	23.9095	24.175	24.9166	24.984	2.50459e+07	24.0534	24.0246	25.1042	24.9307	2.50459e+07	23.8212	23.922	24.958	24.8774	2.50459e+07	0	78.319	29	21	69	21	21	222.97
Q9NJV2	Galectin OS=Haemonchus contortus OX=6289 GN=Hco-gal-4 PE=2 SV=1	Galectin	26.8018	26.9056	25.9337	26.1164	9.01687e+07	26.8644	26.9979	25.9604	26.0895	9.01687e+07	26.7318	26.7852	26.051	26.1359	9.01687e+07	26.8161	26.8083	25.9913	26.1438	9.01687e+07	0	78.012	49	17	115	1	15	398.86
A0A7I5ED82	Uridine 5'-monophosphate synthase OS=Haemonchus contortus OX=6289 PE=3 SV=1	Uridine 5'-monophosphate synthase	25.5263	25.4378	24.2776	24.3451	3.20231e+07	25.3918	25.2905	24.3055	24.3206	3.20231e+07	25.4453	25.3485	24.4636	24.5348	3.20231e+07	25.4667	25.3295	24.3964	24.5377	3.20231e+07	0	77.907	34	14	44	14	14	179.24
A0A7I4Y044	Ribosomal_L16 domain-containing protein OS=Haemonchus contortus OX=6289 PE=3 SV=1	Ribosomal_L16 domain-containing protein	25.629	26.0912	25.3095	25.334	6.28684e+07	25.9842	26.5049	25.3617	25.4212	6.28684e+07	25.9385	26.0488	25.3721	25.4305	6.28684e+07	26.0603	25.5794	25.5619	25.3645	6.28684e+07	0	77.886	49	10	98	9	10	348.63
A0A7I4YU02	phosphoethanolamine N-methyltransferase OS=Haemonchus contortus OX=6289 PE=4 SV=1	phosphoethanolamine N-methyltransferase	25.2763	25.3524	23.9333	23.8296	2.71016e+07	25.3573	25.4154	23.9419	23.9471	2.71016e+07	25.1734	25.4815	23.7093	23.8071	2.71016e+07	25.1138	25.315	23.8259	23.8748	2.71016e+07	0	77.662	30	13	51	13	13	200.24
A0A7I4XUI0	Pept_C1 domain-containing protein OS=Haemonchus contortus OX=6289 PE=3 SV=1	Pept_C1 domain-containing protein	24.6771	25.0542	24.8102	24.8511	3.09653e+07	24.9472	25.0911	24.7473	24.9027	3.09653e+07	24.9821	25.1947	24.7574	24.7208	3.09653e+07	24.9798	24.9563	24.786	24.8688	3.09653e+07	0	77.533	29	8	67	6	7	314.38
A0A7I4Y762	RNA recognition motif domain containing protein OS=Haemonchus contortus OX=6289 PE=4 SV=1	RNA recognition motif domain containing protein	24.5546	24.7962	24.1191	24.1193	2.21893e+07	24.7022	24.5742	24.1487	24.1976	2.21893e+07	24.7006	24.6582	24.1176	24.095	2.21893e+07	24.6846	24.6438	24.0802	24.1826	2.21893e+07	0	77.466	32	10	46	10	10	192.46
A0A7I4XVD5	3'-phosphate/5'-hydroxy nucleic acid ligase OS=Haemonchus contortus OX=6289 PE=4 SV=1	3'-phosphate/5'-hydroxy nucleic acid ligase	23.6285	23.775	23.5247	23.6462	1.30989e+07	23.5457	23.6623	23.531	23.6381	1.30989e+07	23.7006	23.7357	23.5027	23.6161	1.30989e+07	23.8003	23.7446	23.4826	23.7008	1.30989e+07	0	77.417	38	13	47	1	13	194.15
A0A7I4Y2V3	RNA helicase OS=Haemonchus contortus OX=6289 PE=4 SV=1	RNA helicase	25.7209	25.6127	24.6883	24.7758	4.00674e+07	25.6392	25.6775	24.756	24.7137	4.00674e+07	25.7402	25.5873	24.8213	24.8488	4.00674e+07	25.6115	25.5863	24.8399	24.8287	4.00674e+07	0	77.302	33	14	57	12	14	213.81
A0A7I4YWX3	KH domain-containing protein OS=Haemonchus contortus OX=6289 PE=4 SV=1	KH domain-containing protein	22.4765	22.7216	21.7231	21.8564	4.8819e+06	22.5255	22.5775	21.8274	21.9239	4.8819e+06	22.5178	22.5437	21.7522	21.7801	4.8819e+06	22.5638	22.5384	21.7117	21.8414	4.8819e+06	0	77.181	37	10	48	6	6	200.52
A0A7I5EAG6	Enoyl reductase (ER) domain-containing protein OS=Haemonchus contortus OX=6289 PE=4 SV=1	Enoyl reductase (ER) domain-containing protein	24.8102	24.7086	25.0871	25.1384	3.26498e+07	24.7539	24.8353	25.0332	25.1779	3.26498e+07	24.7858	24.6881	25.1488	25.1974	3.26498e+07	24.78	24.771	25.0869	25.2053	3.26498e+07	0	77.121	26	9	54	9	9	217.75
A0A7I5E5W6	NADH dehydrogenase [ubiquinone] iron-sulfur protein 5 OS=Haemonchus contortus OX=6289 PE=3 SV=1	NADH dehydrogenase [ubiquinone] iron-sulfur protein 5	25.7747	25.9111	25.4127	25.547	5.00787e+07	25.766	25.9879	25.5474	25.6081	5.00787e+07	25.7489	25.8165	25.5358	25.7115	5.00787e+07	26.0515	25.7783	25.5221	25.7882	5.00787e+07	0	76.927	65	8	98	8	8	363.59
A0A7I4XSZ0	Apolipoprotein b OS=Haemonchus contortus OX=6289 PE=3 SV=1	Apolipoprotein b	25.1748	24.9076	23.4523	23.4217	2.14855e+07	25.1166	24.8717	23.62	23.5741	2.14855e+07	25.1156	25.0473	23.6729	23.6188	2.14855e+07	25.126	25.2132	23.6106	23.7386	2.14855e+07	0	76.836	38	16	54	0	16	181.68
A0A7I4YAG8	HATPase_c domain-containing protein OS=Haemonchus contortus OX=6289 PE=3 SV=1	HATPase_c domain-containing protein	24.6902	24.6905	24.2176	24.1069	2.22699e+07	24.641	24.6973	24.2478	24.2111	2.22699e+07	24.7014	24.6153	24.2443	24.1919	2.22699e+07	24.6623	24.5229	24.1756	24.2248	2.22699e+07	0	76.768	25	17	60	15	17	208.88
A0A7I5EBI3	G_PROTEIN_RECEP_F2_4 domain-containing protein OS=Haemonchus contortus OX=6289 PE=4 SV=1	G_PROTEIN_RECEP_F2_4 domain-containing protein	23.6213	24.0121	24.99	25.1523	2.47123e+07	23.611	23.7905	24.9983	25.1381	2.47123e+07	23.6053	23.6797	25.0525	24.9943	2.47123e+07	23.196	23.7911	24.9729	25.3556	2.47123e+07	0	76.445	25	18	79	18	18	233.31
A0A7I4Y154	LIM domain-containing protein OS=Haemonchus contortus OX=6289 PE=4 SV=1	LIM domain-containing protein	24.7807	24.6678	25.6464	25.6037	4.00168e+07	24.753	24.6573	25.6684	25.6382	4.00168e+07	24.928	24.7387	25.6567	25.6142	4.00168e+07	24.8693	24.7407	25.4452	25.5488	4.00168e+07	0	76.37	48	17	64	17	17	228.14
A0A7I4YY82	Cystatin domain-containing protein OS=Haemonchus contortus OX=6289 PE=3 SV=1	Cystatin domain-containing protein	25.4253	25.3852	25.1252	24.9005	3.88487e+07	25.2613	25.4415	24.9933	24.7691	3.88487e+07	25.1177	25.6162	25.0384	25.0376	3.88487e+07	25.18	25.5038	24.9178	24.9473	3.88487e+07	0	76.131	55	7	45	7	7	227.5
A0A7I5EEM8	fructose-bisphosphatase OS=Haemonchus contortus OX=6289 PE=3 SV=1	fructose-bisphosphatase	24.02	24.1283	24.5262	24.5576	2.24982e+07	23.9509	24.3013	24.4279	24.5295	2.24982e+07	23.9905	24.1161	24.5319	24.4978	2.24982e+07	24	24.0778	24.552	24.4449	2.24982e+07	0	75.991	50	14	52	12	14	193.86
A0A7I4Z381	glycogenin glucosyltransferase OS=Haemonchus contortus OX=6289 PE=3 SV=1	glycogenin glucosyltransferase	18.5854	18.9525	19.3352	19.6021	670887	18.7492	19.1316	19.4383	19.7453	670887	18.6669	18.6688	19.3728	19.6861	670887	19.2266	19.0399	19.5711	19.7899	670887	0	75.952	28	7	76	1	1	311.13
A0A7I4YQQ4	Beta-parvin OS=Haemonchus contortus OX=6289 PE=3 SV=1	Beta-parvin	24.3773	24.5355	25.1274	25.191	3.00302e+07	24.2832	24.538	25.126	25.2382	3.00302e+07	24.41	24.4707	25.1566	25.1927	3.00302e+07	24.2262	24.2761	25.1446	25.2011	3.00302e+07	0	75.913	36	15	58	15	15	188.24
A0A7I4XXE4	Calponin-homology (CH) domain-containing protein OS=Haemonchus contortus OX=6289 PE=4 SV=1	Calponin-homology (CH) domain-containing protein	25.372	25.3856	24.8064	24.5584	3.12783e+07	25.1157	24.9058	24.7195	24.6647	3.12783e+07	25.1565	25.2626	24.638	24.5736	3.12783e+07	25.2416	25.1815	24.6477	24.4911	3.12783e+07	0	75.773	35	16	58	16	16	198.24
A0A7I4Y1S0	Calponin-homology (CH) domain-containing protein OS=Haemonchus contortus OX=6289 PE=3 SV=1	Calponin-homology (CH) domain-containing protein	25.5618	25.4533	24.8829	25.1833	4.141e+07	25.5551	25.4207	25.0596	25.128	4.141e+07	25.4889	25.5578	25.0632	25.1711	4.141e+07	25.6341	25.8627	24.9131	25.1748	4.141e+07	0	75.674	38	7	70	7	7	284.8
A0A7I4YC18	Probable imidazolonepropionase OS=Haemonchus contortus OX=6289 PE=3 SV=1	Probable imidazolonepropionase	23.9155	24.2199	23.9842	24.1306	1.85181e+07	24.2044	24.3306	24.0392	24.3562	1.85181e+07	24.0241	23.9863	23.9983	24.1841	1.85181e+07	24.0603	24.1053	24.1918	24.1674	1.85181e+07	0	75.604	36	15	54	14	15	190.78
A0A7I4Y0X9	proline--tRNA ligase OS=Haemonchus contortus OX=6289 PE=3 SV=1	proline--tRNA ligase	24.9265	25.0212	24.6828	24.7691	2.81492e+07	24.8287	24.8896	24.5706	24.6665	2.81492e+07	24.9248	24.8474	24.6836	24.7657	2.81492e+07	24.8951	24.7985	24.6379	24.7777	2.81492e+07	0	75.425	28	15	52	13	15	191.39
U6NYC0	Ras domain containing protein OS=Haemonchus contortus OX=6289 GN=HCOI_01291200 PE=4 SV=1	Ras domain containing protein	25.5711	25.4194	25.0126	25.1739	3.87831e+07	25.463	25.3417	25.0262	25.1373	3.87831e+07	25.4873	25.3784	25.1838	25.2121	3.87831e+07	25.4534	25.3523	25.1506	25.2445	3.87831e+07	0	75.374	41	9	79	4	9	311.32
A0A7I4YZB7	Uncharacterized protein OS=Haemonchus contortus OX=6289 PE=4 SV=1	Uncharacterized protein	25.3683	25.0287	25.0304	24.9411	3.38325e+07	25.3553	24.7719	24.8327	24.9808	3.38325e+07	25.2174	24.8425	24.9112	25.0816	3.38325e+07	25.0789	25.0722	24.943	24.9416	3.38325e+07	0	75.287	53	10	56	10	10	235.4
A0A7I5E6F8	Phosphoglycerate mutase family protein OS=Haemonchus contortus OX=6289 PE=4 SV=1	Phosphoglycerate mutase family protein	23.4855	23.6695	23.5507	23.6598	1.34698e+07	23.604	23.7169	23.7027	23.6874	1.34698e+07	23.7089	23.6974	23.6771	23.7255	1.34698e+07	23.4192	23.4546	23.6883	23.5952	1.34698e+07	0	75.272	54	10	51	10	10	209.5
A0A7I4YEX9	Annexin OS=Haemonchus contortus OX=6289 PE=3 SV=1	Annexin	25.3083	25.3757	25.9104	25.9948	5.32145e+07	25.2838	25.4775	25.7641	25.9864	5.32145e+07	25.4435	25.4361	25.8508	26.0645	5.32145e+07	25.4159	25.4714	25.8965	25.9516	5.32145e+07	0	75.245	34	20	65	0	19	209.49
A0A7I5EC65	glutamine synthetase OS=Haemonchus contortus OX=6289 PE=3 SV=1	glutamine synthetase	22.3689	22.8907	23.7316	24.1301	1.20077e+07	22.7228	23.0223	23.8106	24.1742	1.20077e+07	22.5496	22.8994	23.92	24.0413	1.20077e+07	22.4796	22.5712	23.8524	24.1968	1.20077e+07	0	75.224	29	10	109	8	8	411.6
A0A7I4YDX0	40S ribosomal protein S15a OS=Haemonchus contortus OX=6289 PE=3 SV=1	40S ribosomal protein S15a	25.8673	25.8112	24.9085	25.1731	4.43808e+07	25.8048	25.818	25.0264	25.2003	4.43808e+07	25.8797	25.659	25.0012	25.1564	4.43808e+07	25.7497	25.6882	25.0616	25.2294	4.43808e+07	0	75.079	70	8	51	8	8	239.74
A0A7I5E7R3	Thioredoxin domain-containing protein OS=Haemonchus contortus OX=6289 PE=4 SV=1	Thioredoxin domain-containing protein	28.1464	28.1614	27.9377	27.9752	2.82247e+08	28.0714	28.111	27.993	27.8478	2.82247e+08	28.1327	28.099	27.9567	27.946	2.82247e+08	28.1859	28.2183	28.0861	27.9525	2.82247e+08	0	74.985	48	8	106	0	8	412
A0A7I4YN23	Peptidase A1 domain-containing protein OS=Haemonchus contortus OX=6289 PE=3 SV=1	Peptidase A1 domain-containing protein	20.7158	21.0799	25.6496	25.3264	2.91772e+07	20.2354	20.7667	25.8501	25.5545	2.91772e+07	20.467	20.5157	25.8435	25.6191	2.91772e+07	21.482	21.4246	25.8174	25.1773	2.91772e+07	0	74.86	18	5	55	1	2	294.11
A0A7I4Z461	Ndr family protein OS=Haemonchus contortus OX=6289 PE=3 SV=1	Ndr family protein	24.7062	24.8535	25.4507	25.6842	4.26078e+07	24.8426	24.8905	25.6116	25.784	4.26078e+07	24.757	24.9218	25.6922	25.7482	4.26078e+07	24.748	24.6788	25.7157	25.8311	4.26078e+07	0	74.83	42	12	50	12	12	215.52
A0A7I4XZY3	Ribosomal protein OS=Haemonchus contortus OX=6289 PE=3 SV=1	Ribosomal protein	27.119	27.2903	26.2138	26.3038	1.13567e+08	27.165	27.2523	26.1749	26.3191	1.13567e+08	27.242	27.1069	26.259	26.3903	1.13567e+08	27.2499	27.0534	26.2468	26.3143	1.13567e+08	0	74.532	46	9	70	3	9	323.37
A0A7I4YKZ4	Protein F37C4.5 OS=Haemonchus contortus OX=6289 PE=4 SV=1	Protein F37C4.5	24.7326	24.72	24.9592	25.0987	3.09982e+07	24.6583	24.7495	24.9117	25.1838	3.09982e+07	24.7324	24.6982	24.9164	25.0824	3.09982e+07	24.5872	24.7145	24.9708	25.0167	3.09982e+07	0	74.311	25	15	52	15	15	176.33
A0A7I4YND3	Titin OS=Haemonchus contortus OX=6289 PE=4 SV=1	Titin	23.697	23.8481	24.9224	24.8047	2.14923e+07	23.6449	24.0577	24.8777	24.7854	2.14923e+07	23.5909	23.5788	24.8793	24.6769	2.14923e+07	23.5492	23.4999	24.7337	24.8184	2.14923e+07	0	74.242	23	16	50	16	16	177.65
A0A7I4XYT4	Large ribosomal subunit protein eL31 OS=Haemonchus contortus OX=6289 PE=3 SV=1	Large ribosomal subunit protein eL31	25.759	25.9398	24.7908	24.9666	4.73477e+07	25.8879	26.2584	24.7811	25.0062	4.73477e+07	26.0312	26.0118	24.8006	24.8901	4.73477e+07	25.9534	25.7702	24.9584	24.9411	4.73477e+07	0	74.113	56	9	97	9	9	293.39
A0A7I4Z8H7	Glycogen [starch] synthase OS=Haemonchus contortus OX=6289 PE=3 SV=1	Glycogen [starch] synthase	24.2799	24.1896	24.1121	24.1561	1.88104e+07	24.1703	24.3195	24.0856	24.1735	1.88104e+07	24.2363	24.2128	24.0923	24.1973	1.88104e+07	24.1249	24.0247	24.0676	24.0793	1.88104e+07	0	74.017	23	17	55	3	16	185.65
A0A7I4YIY0	Fibroin heavy chain-like OS=Haemonchus contortus OX=6289 PE=4 SV=1	Fibroin heavy chain-like	23.2812	23.605	26.4679	26.7791	5.89602e+07	23.2458	23.4412	26.8264	26.9334	5.89602e+07	23.2495	23.2119	26.5445	26.7022	5.89602e+07	23.2942	23.1553	26.2396	26.685	5.89602e+07	0	73.941	22	7	48	2	7	222.79
A0A7I4Y8R8	NADH dehydrogenase [ubiquinone] 1 beta subcomplex subunit 8, mitochondrial OS=Haemonchus contortus OX=6289 PE=4 SV=1	NADH dehydrogenase [ubiquinone] 1 beta subcomplex subunit 8, mitochondrial	26.0664	26.0112	25.9317	25.8177	6.21394e+07	25.884	26.029	25.8413	25.832	6.21394e+07	25.8115	25.8253	25.8953	25.8292	6.21394e+07	25.8883	25.7671	25.8844	25.8824	6.21394e+07	0	73.813	40	10	70	10	10	276.22
A0A7I5E7J9	DX domain-containing protein OS=Haemonchus contortus OX=6289 PE=4 SV=1	DX domain-containing protein	23.97	24.4874	25.7419	26.0978	4.08664e+07	24.0109	24.427	25.7344	26.1219	4.08664e+07	24.1155	24.2455	25.8686	25.9498	4.08664e+07	24.0927	24.3105	25.641	26.175	4.08664e+07	0	73.538	23	20	65	20	20	214.23
A0A7I5E945	dolichyl-diphosphooligosaccharide--protein glycotransferase OS=Haemonchus contortus OX=6289 PE=3 SV=1	dolichyl-diphosphooligosaccharide--protein glycotransferase	25.2571	25.4617	25.308	25.3812	4.11772e+07	25.1355	25.4338	25.2745	25.4568	4.11772e+07	25.265	25.1628	25.3093	25.4195	4.11772e+07	25.3016	25.1988	25.3286	25.3924	4.11772e+07	0	73.537	15	11	84	8	11	316.18
A0A7I5E7Z6	Apple domain-containing protein OS=Haemonchus contortus OX=6289 PE=4 SV=1	Apple domain-containing protein	23.643	23.7875	23.7145	23.529	1.32565e+07	23.6942	23.8995	23.7212	23.7155	1.32565e+07	23.977	23.7544	23.7899	23.6303	1.32565e+07	23.6076	23.6767	23.6071	23.5961	1.32565e+07	0	73.395	11	17	56	17	17	186.08
A0A7I5E6Q7	Aldedh domain-containing protein OS=Haemonchus contortus OX=6289 PE=3 SV=1	Aldedh domain-containing protein	23.3023	23.777	24.8332	25.0942	2.22423e+07	23.5579	23.8649	24.8043	24.91	2.22423e+07	23.5749	23.5709	24.9018	24.9445	2.22423e+07	23.3338	23.5396	24.6634	25.0968	2.22423e+07	0	73.35	29	15	39	11	13	144.12
A0A7I4Y2E0	Very long-chain specific acyl-CoA dehydrogenase, mitochondrial OS=Haemonchus contortus OX=6289 PE=3 SV=1	Very long-chain specific acyl-CoA dehydrogenase, mitochondrial	19.6663	19.977	19.8881	19.2943	1.01269e+06	20.051	20.0612	19.7072	19.9101	1.01269e+06	19.3721	19.8894	19.3807	19.0722	1.01269e+06	19.9525	19.8878	19.6831	19.6341	1.01269e+06	0	73.26	24	14	58	7	8	231.58
A0A7I4YAK0	Long-chain-fatty-acid--CoA ligase OS=Haemonchus contortus OX=6289 PE=3 SV=1	Long-chain-fatty-acid--CoA ligase	23.6212	23.8166	24.4383	24.5254	1.81184e+07	23.5138	23.6698	24.2807	24.4974	1.81184e+07	23.5578	23.5949	24.3898	24.5339	1.81184e+07	23.8227	23.7115	24.2938	24.6318	1.81184e+07	0	73.011	24	17	54	16	17	193.18
A0A7I4YNL9	Major sperm protein OS=Haemonchus contortus OX=6289 PE=4 SV=1	Major sperm protein	24.4124	24.9688	27.5675	27.8589	1.26213e+08	24.6492	24.8891	27.6176	27.7562	1.26213e+08	24.9761	25.1533	27.6907	27.6265	1.26213e+08	24.9332	24.8736	27.4705	27.9041	1.26213e+08	0	72.942	41	12	103	12	12	325.36
A0A7I4Y898	Ras-related protein Rab-6A OS=Haemonchus contortus OX=6289 PE=4 SV=1	Ras-related protein Rab-6A	24.6584	24.6231	24.894	24.8929	2.76622e+07	24.432	24.4185	24.8384	24.8506	2.76622e+07	24.4601	24.4471	24.8502	24.8887	2.76622e+07	24.4755	24.4814	24.8443	24.8704	2.76622e+07	0	72.898	43	10	76	5	9	286.62
A0A7I4YMJ3	Secreted protein OS=Haemonchus contortus OX=6289 PE=4 SV=1	Secreted protein	27.6066	27.4724	26.512	26.4755	1.30152e+08	27.5179	27.3653	26.5555	26.3285	1.30152e+08	27.4119	26.9293	26.4975	26.3676	1.30152e+08	27.4347	27.1862	26.3729	26.4417	1.30152e+08	0	72.769	71	9	88	9	9	333.94
A0A7I5ED58	Cystatin domain-containing protein OS=Haemonchus contortus OX=6289 PE=4 SV=1	Cystatin domain-containing protein	23.9913	24.2211	27.1595	27.434	1.00155e+08	23.5379	23.8002	27.7046	27.654	1.00155e+08	23.2716	23.4767	27.5107	27.1189	1.00155e+08	23.8328	23.9313	26.9981	27.8451	1.00155e+08	0	72.726	44	6	347	5	5	1027.1
A0A7I4XSE9	Ras-related protein Rab-11A OS=Haemonchus contortus OX=6289 PE=3 SV=1	Ras-related protein Rab-11A	26.2751	26.3199	26.1008	26.1199	7.51984e+07	26.1836	26.2757	26.0243	26.166	7.51984e+07	26.2173	26.1967	26.0475	26.1556	7.51984e+07	26.2328	26.1928	26.013	26.1878	7.51984e+07	0	72.548	61	13	69	7	13	247.42
A0A7I4XXS4	26S proteasome regulatory subunit 7 OS=Haemonchus contortus OX=6289 PE=3 SV=1	26S proteasome regulatory subunit 7	23.6662	23.8474	23.6121	23.7298	1.35707e+07	23.651	23.695	23.6379	23.7943	1.35707e+07	23.6581	23.622	23.7039	23.8001	1.35707e+07	23.7868	23.7415	23.6401	23.8153	1.35707e+07	0	72.529	37	17	45	9	14	175.25
A0A7I4YJR6	Bifunctional purine biosynthesis protein ATIC OS=Haemonchus contortus OX=6289 PE=3 SV=1	Bifunctional purine biosynthesis protein ATIC	24.4223	24.4309	22.2457	22.1673	1.26007e+07	24.4255	24.2018	22.2777	22.2866	1.26007e+07	24.4383	24.2582	22.1643	22.1683	1.26007e+07	24.6635	24.381	22.0036	22.1406	1.26007e+07	0	72.418	26	13	44	13	13	166.09
A0A7I4Y9R5	Coatomer subunit delta OS=Haemonchus contortus OX=6289 PE=3 SV=1	Coatomer subunit delta	24.2653	24.431	24.361	24.4047	2.1107e+07	24.1752	24.295	24.2846	24.3806	2.1107e+07	24.2732	24.2853	24.4587	24.466	2.1107e+07	24.39	24.3107	24.4111	24.4728	2.1107e+07	0	72.413	29	14	51	13	14	182.24
A0A7I4YZ45	Aspartyl protease OS=Haemonchus contortus OX=6289 PE=3 SV=1	Aspartyl protease	26.3525	26.5492	26.2753	26.4462	8.8321e+07	26.3503	26.6844	26.2	26.5469	8.8321e+07	26.5247	26.8021	26.1009	26.4611	8.8321e+07	26.4779	26.5291	26.1737	26.4068	8.8321e+07	0	72.411	22	11	87	11	11	295.32
A0A7I4XYU2	Argonaute Dicer protein and Stem cell self-renewal protein Piwi domain containing protein OS=Haemonchus contortus OX=6289 PE=3 SV=1	Argonaute Dicer protein and Stem cell self-renewal protein Piwi domain containing protein	24.0127	24.0977	23.3187	23.3129	1.2605e+07	23.8347	23.7929	23.1969	23.2822	1.2605e+07	23.849	23.8879	23.2752	23.3018	1.2605e+07	23.7074	23.7228	23.192	23.336	1.2605e+07	0	72.386	17	16	52	16	16	161.07
A0A7I4XWY2	Calponin family repeat-containing domain protein OS=Haemonchus contortus OX=6289 PE=3 SV=1	Calponin family repeat-containing domain protein	22.9667	23.3729	24.7902	24.8316	2.0057e+07	23.2885	23.6186	24.7746	24.9453	2.0057e+07	23.6143	23.9492	24.6659	24.7154	2.0057e+07	23.045	23.0599	24.7462	24.9439	2.0057e+07	0	72.199	52	7	65	6	6	256.96
U6PR74	Small ribosomal subunit protein eS24 OS=Haemonchus contortus OX=6289 GN=HCOI_01442800 PE=3 SV=1	Small ribosomal subunit protein eS24	26.4226	26.779	26.0758	26.078	9.28073e+07	26.8469	26.8454	26.1388	26.0729	9.28073e+07	26.8021	26.9058	26.0862	26.1423	9.28073e+07	26.9759	26.4401	26.0291	26.1288	9.28073e+07	0	72.142	39	5	76	5	5	340.85
A0A7I4XSL1	Adaptor protein enigma OS=Haemonchus contortus OX=6289 PE=4 SV=1	Adaptor protein enigma	24.1011	24.1945	24.5337	24.5013	2.11499e+07	23.9146	23.977	24.4968	24.5361	2.11499e+07	24.0385	24.1007	24.4355	24.4716	2.11499e+07	23.9088	24.0008	24.2469	24.4532	2.11499e+07	0	72.057	19	15	62	0	15	199.76
A0A7I4YZF6	Succinyl-CoA:3-ketoacid-coenzyme A transferase OS=Haemonchus contortus OX=6289 PE=3 SV=1	Succinyl-CoA:3-ketoacid-coenzyme A transferase	22.4135	22.252	22.4166	22.7296	5.04279e+06	21.9764	22.1006	22.3378	22.705	5.04279e+06	22.0731	22.0434	22.3421	22.8772	5.04279e+06	22.5246	22.2912	22.1194	22.6979	5.04279e+06	0	72.049	27	13	46	7	7	165.08
A0A7I4YAU1	LIM and SH3 domain protein F42H10.3 OS=Haemonchus contortus OX=6289 PE=4 SV=1	LIM and SH3 domain protein F42H10.3	24.866	24.8135	25.3742	25.4053	3.78029e+07	24.8947	24.8974	25.5174	25.4856	3.78029e+07	24.9403	24.9783	25.4747	25.4022	3.78029e+07	24.9096	24.9106	25.4159	25.4678	3.78029e+07	0	72.015	42	12	68	12	12	250.9
A0A7I4YY21	Aminopeptidase OS=Haemonchus contortus OX=6289 PE=3 SV=1	Aminopeptidase	20.8686	21.0149	20.9254	20.7655	1.8194e+06	20.6608	20.534	20.9003	20.9218	1.8194e+06	20.7432	20.5796	20.8051	20.902	1.8194e+06	20.7756	20.6818	20.7116	20.7585	1.8194e+06	0	71.574	16	17	123	3	3	372.99
A0A7I4Y7Z7	Saposin B-type domain-containing protein OS=Haemonchus contortus OX=6289 PE=4 SV=1	Saposin B-type domain-containing protein	23.4101	23.1094	24.1169	23.6735	1.42211e+07	23.3746	22.3795	23.9428	23.5721	1.42211e+07	23.3432	24.056	24.3676	23.706	1.42211e+07	23.1247	24.1825	24.1542	23.7672	1.42211e+07	0	71.305	45	8	133	1	1	479.59
A0A7I4Y0E8	3-oxoacyl-[acyl-carrier-protein] reductase FabG-like OS=Haemonchus contortus OX=6289 PE=4 SV=1	3-oxoacyl-[acyl-carrier-protein] reductase FabG-like	25.1697	25.4314	25.1435	25.2037	3.85991e+07	25.3075	25.4233	25.2608	25.1869	3.85991e+07	25.1746	25.3813	25.1413	25.0243	3.85991e+07	25.404	25.2612	25.206	25.3544	3.85991e+07	0	71.159	46	13	52	13	13	178.08
A0A7I5E7W5	ANIS5_cation-bd domain-containing protein OS=Haemonchus contortus OX=6289 PE=4 SV=1	ANIS5_cation-bd domain-containing protein	25.5057	25.0997	24.6805	24.5085	2.93401e+07	25.2297	25.0465	24.5032	24.5854	2.93401e+07	25.5282	24.6274	24.6456	24.7001	2.93401e+07	25.0373	24.895	24.6254	24.6243	2.93401e+07	0	71.112	54	6	41	6	6	173.09
A0A7I4YS39	SCP domain-containing protein OS=Haemonchus contortus OX=6289 PE=4 SV=1	SCP domain-containing protein	24.4883	23.8655	25.5133	25.2739	3.062e+07	24.2584	23.7263	25.5444	25.4433	3.062e+07	24.4791	23.6066	26.0797	24.8347	3.062e+07	24.0134	23.7532	25.4821	24.9562	3.062e+07	0	70.852	38	7	49	7	7	188.07
A0A7I4YZF5	Lysosomal acid phosphatase OS=Haemonchus contortus OX=6289 PE=3 SV=1	Lysosomal acid phosphatase	25.6055	25.7771	25.7809	25.7997	5.472e+07	25.6003	25.8109	25.7171	25.8121	5.472e+07	25.6375	25.6343	25.7932	25.7388	5.472e+07	25.6469	25.6687	25.881	25.8079	5.472e+07	0	70.693	27	12	63	0	12	200.36
A0A7I5E8J8	60S ribosomal protein L21 OS=Haemonchus contortus OX=6289 PE=3 SV=1	60S ribosomal protein L21	26.8381	27.1093	26.4587	26.5135	1.15531e+08	26.9737	27.0805	26.5757	26.6495	1.15531e+08	26.9895	27.2459	26.3831	26.5387	1.15531e+08	27.1839	26.998	26.319	26.5212	1.15531e+08	0	70.64	53	10	98	10	10	339.34
A0A7I4YXN0	C2H2-type domain-containing protein OS=Haemonchus contortus OX=6289 PE=3 SV=1	C2H2-type domain-containing protein	24.145	24.4435	23.5025	23.5952	1.54258e+07	24.1895	24.2917	23.5901	23.668	1.54258e+07	24.2084	24.2786	23.59	23.6693	1.54258e+07	24.274	24.2247	23.4771	23.6234	1.54258e+07	0	70.631	20	14	61	14	14	210.91
A0A7I4YB58	Glycine--tRNA ligase OS=Haemonchus contortus OX=6289 PE=3 SV=1	Glycine--tRNA ligase	24.4886	24.7603	24.0973	24.2003	2.2594e+07	24.5537	24.6314	24.2634	24.2511	2.2594e+07	24.3956	24.3935	24.3385	24.3323	2.2594e+07	24.4881	24.6413	24.3082	24.352	2.2594e+07	0	70.576	21	15	54	0	15	173.64
A0A7I4Y7P6	AAA domain-containing protein OS=Haemonchus contortus OX=6289 PE=3 SV=1	AAA domain-containing protein	24.0393	24.1785	23.7393	23.8595	1.61393e+07	24.2008	24.241	23.7861	23.9268	1.61393e+07	24.1702	24.1537	23.758	23.8377	1.61393e+07	24.1874	24.1366	23.7739	23.8891	1.61393e+07	0	70.473	36	16	55	10	14	199.92
A0A7I4XTY7	Iron-sulfur clusters transporter ABCB7, mitochondrial OS=Haemonchus contortus OX=6289 PE=4 SV=1	Iron-sulfur clusters transporter ABCB7, mitochondrial	24.7911	24.626	24.3755	24.5116	2.40813e+07	24.6991	24.5028	24.3844	24.5448	2.40813e+07	24.7838	24.6783	24.4742	24.5689	2.40813e+07	24.626	24.5509	24.4443	24.5412	2.40813e+07	0	70.412	17	11	45	10	11	195.82
A0A7I4Z657	Uncharacterized protein OS=Haemonchus contortus OX=6289 PE=4 SV=1	Uncharacterized protein	24.8038	24.8625	26.1126	26.23	6.17337e+07	25.043	25.0983	26.2522	26.408	6.17337e+07	24.9986	25.0175	26.2371	26.2415	6.17337e+07	24.9042	24.8148	26.4357	26.3023	6.17337e+07	0	70.377	60	11	79	11	11	281.37
A0A7I4XZU0	RuvB-like helicase OS=Haemonchus contortus OX=6289 PE=3 SV=1	RuvB-like helicase	23.478	23.4144	22.8041	22.7832	9.60875e+06	23.6506	23.7431	22.7505	22.9971	9.60875e+06	23.3741	23.415	23.0268	23.0792	9.60875e+06	23.5384	23.579	22.8597	22.9094	9.60875e+06	0	70.241	31	12	34	11	12	126.83
A0A7I4YA04	ribose-5-phosphate isomerase OS=Haemonchus contortus OX=6289 PE=3 SV=1	ribose-5-phosphate isomerase	26.0412	26.3052	24.5596	24.8192	4.72951e+07	26.2202	25.9897	24.5043	24.7267	4.72951e+07	26.0848	25.9266	24.4103	24.8206	4.72951e+07	26.2394	26.5946	24.4253	24.7829	4.72951e+07	0	69.993	43	12	63	0	12	222.15
A0A7I4XYX5	Conserved secreted protein OS=Haemonchus contortus OX=6289 PE=4 SV=1	Conserved secreted protein	22.4577	22.6715	22.4475	22.4961	6.19596e+06	22.7959	22.7007	22.333	22.4096	6.19596e+06	22.7197	22.7557	22.4144	22.3346	6.19596e+06	22.46	22.7005	22.5494	22.3961	6.19596e+06	0	69.899	21	13	49	13	13	161.16
A0A7I4Z132	Profilin OS=Haemonchus contortus OX=6289 PE=3 SV=1	Profilin	27.194	27.4638	26.368	26.4808	1.23132e+08	27.1504	27.4535	26.5787	26.4857	1.23132e+08	27.0612	27.3282	26.5014	26.4516	1.23132e+08	27.3151	27.5603	26.4991	26.4713	1.23132e+08	0	69.883	61	11	69	0	10	269.69
A0A7I4YJB1	Dynactin subunit 1 OS=Haemonchus contortus OX=6289 PE=3 SV=1	Dynactin subunit 1	23.8574	24.1418	23.8706	23.8825	1.55445e+07	23.9083	24.074	23.8895	23.942	1.55445e+07	23.9224	24.0052	23.7617	23.8047	1.55445e+07	24.0948	23.991	23.6621	23.788	1.55445e+07	0	69.818	14	19	54	18	19	173.56
U6PJH4	Glycine N-acyltransferase-like protein OS=Haemonchus contortus OX=6289 GN=HCOI_01472700 PE=3 SV=1	Glycine N-acyltransferase-like protein	24.7716	24.4397	25.2326	25.1928	3.43032e+07	24.7777	24.6354	25.2634	25.1531	3.43032e+07	24.8371	24.5959	25.4588	25.1849	3.43032e+07	24.7759	24.6192	25.2717	25.2231	3.43032e+07	0	69.75	38	9	43	9	9	192.66
A0A7I4Z0K7	Importin N-terminal domain-containing protein OS=Haemonchus contortus OX=6289 PE=4 SV=1	Importin N-terminal domain-containing protein	24.6346	24.5987	23.9346	24.1013	1.98854e+07	24.4922	24.6368	23.8317	24.039	1.98854e+07	24.5686	24.5774	24.0212	24.1459	1.98854e+07	24.4546	24.5047	23.9461	24.0992	1.98854e+07	0	69.694	14	17	49	0	17	167.39
A0A7I4Y8D1	Conserved secreted protein OS=Haemonchus contortus OX=6289 PE=4 SV=1	Conserved secreted protein	17.4304	18.3026	19.1076	18.6411	463823	17.6967	18.7756	19.0885	19.0622	463823											0	69.523	43	9	83	1	1	307.93
A0A7I4YHN0	Eukaryotic translation initiation factor 5B OS=Haemonchus contortus OX=6289 PE=3 SV=1	Eukaryotic translation initiation factor 5B	24.4156	24.8176	23.9455	24.0655	1.98942e+07	24.4032	24.5824	24.0137	24.2023	1.98942e+07	24.4363	24.4932	23.983	24.1187	1.98942e+07	24.292	24.468	23.9227	24.0521	1.98942e+07	0	69.512	15	19	56	19	19	186.6
A0A7I5E5I0	Pyruvate kinase OS=Haemonchus contortus OX=6289 PE=3 SV=1	Pyruvate kinase	23.7139	23.9329	25.1659	25.103	2.60546e+07	23.725	24.0722	25.09	25.0302	2.60546e+07	23.7205	23.8518	25.0662	25.0376	2.60546e+07	23.6048	23.7234	25.1944	25.0951	2.60546e+07	0	69.267	31	16	51	0	14	193.49
A0A7I4Y6U0	Saposin B-type domain-containing protein OS=Haemonchus contortus OX=6289 PE=4 SV=1	Saposin B-type domain-containing protein	22.6338	22.4227	20.8263	20.6825	3.86644e+06	22.2335	22.2587	20.801	20.6933	3.86644e+06	22.4652	22.6474	20.7767	20.6991	3.86644e+06	22.7881	22.5854	20.3965	20.0353	3.86644e+06	0	69.157	45	8	123	1	1	449.33
P19092	Cathepsin B-like cysteine proteinase 1 OS=Haemonchus contortus OX=6289 GN=AC-1 PE=2 SV=1	Cathepsin B-like cysteine proteinase 1	22.4815	21.4302	21.6134	20.3438	2.49751e+06	20.956	19.888	20.8477	20.4141	2.49751e+06	21.711	20.0085	21.6023	19.7161	2.49751e+06	22.4432	21.0984	21.5899	19.8795	2.49751e+06	0	69.127	22	6	99	1	1	591.06
A0A7I4XW64	NAD(P)-binding protein OS=Haemonchus contortus OX=6289 PE=4 SV=1	NAD(P)-binding protein	26.3414	26.3519	25.4812	25.3866	5.89931e+07	26.297	26.183	25.4953	25.4169	5.89931e+07	26.2153	26.3054	25.5718	25.4264	5.89931e+07	26.297	26.515	25.2797	25.3453	5.89931e+07	0	69.038	52	12	66	11	12	243.17
A0A7I5E5L0	Lupus La protein OS=Haemonchus contortus OX=6289 PE=4 SV=1	Lupus La protein	25.6788	25.8988	24.2771	24.155	3.62959e+07	25.7861	25.8741	24.4506	24.3036	3.62959e+07	25.7186	25.7113	24.5436	24.3565	3.62959e+07	25.7137	25.7343	24.3104	24.2948	3.62959e+07	0	68.943	38	15	54	15	15	184.1
A0A7I4XVA2	Eukaryotic translation initiation factor 2 subunit 1 OS=Haemonchus contortus OX=6289 PE=3 SV=1	Eukaryotic translation initiation factor 2 subunit 1	25.2461	25.4614	25.022	25.0905	3.8169e+07	25.2872	25.4063	25.038	25.0408	3.8169e+07	25.3325	25.3567	25.0584	25.0526	3.8169e+07	25.2467	25.2156	25.0194	25.0288	3.8169e+07	0	68.884	37	13	67	13	13	231.34
A0A7I4YJF8	26S proteasome non-ATPase regulatory subunit 2 OS=Haemonchus contortus OX=6289 PE=3 SV=1	26S proteasome non-ATPase regulatory subunit 2	24.2531	24.2786	23.9679	24.1734	1.83769e+07	24.1184	24.0925	23.8695	24.0622	1.83769e+07	24.119	24.0497	23.981	24.0766	1.83769e+07	24.1626	24.1495	23.923	24.0803	1.83769e+07	0	68.752	20	18	50	17	18	185.2
A0A7I4Z5F7	Large ribosomal subunit protein uL14 OS=Haemonchus contortus OX=6289 PE=3 SV=1	Large ribosomal subunit protein uL14	26.539	26.7021	25.9455	25.8832	8.62352e+07	26.7871	26.7557	25.9288	25.8749	8.62352e+07	26.8269	26.7806	25.9478	25.8848	8.62352e+07	26.8489	26.4254	25.9332	25.9477	8.62352e+07	0	68.577	61	7	78	4	7	319.38
A0A7I5E610	RRM domain-containing protein OS=Haemonchus contortus OX=6289 PE=4 SV=1	RRM domain-containing protein	24.0249	24.2554	23.5366	23.7831	1.48455e+07	24.0444	24.3386	23.5857	23.8632	1.48455e+07	24.0232	24.0218	23.6304	23.727	1.48455e+07	24.0234	24.037	23.5447	23.774	1.48455e+07	0	68.577	28	13	52	13	13	193.09
A0A7I4Y746	Eukaryotic translation initiation factor 3 subunit B OS=Haemonchus contortus OX=6289 PE=3 SV=1	Eukaryotic translation initiation factor 3 subunit B	24.5197	24.5979	24.3623	24.4571	2.31823e+07	24.5043	24.6589	24.3744	24.4139	2.31823e+07	24.6499	24.5705	24.3454	24.4216	2.31823e+07	24.6263	24.5795	24.3446	24.4631	2.31823e+07	0	68.559	19	14	58	14	14	209.64
A0A7I4YP85	Thioredoxin domain-containing protein OS=Haemonchus contortus OX=6289 PE=3 SV=1	Thioredoxin domain-containing protein	24.9422	25.0367	25.5306	25.5378	4.06429e+07	25.0161	25.0407	25.5611	25.5069	4.06429e+07	24.7656	25.1563	25.5116	25.5485	4.06429e+07	24.9167	24.9879	25.5121	25.5245	4.06429e+07	0	68.522	53	11	48	10	11	190.99
A0A7I4YGK7	ANIS5_cation-bd domain-containing protein OS=Haemonchus contortus OX=6289 PE=4 SV=2	ANIS5_cation-bd domain-containing protein	23.3846	23.6695	27.2564	27.2776	9.21622e+07	22.8266	23.1088	27.3659	27.2898	9.21622e+07	23.3179	23.5085	27.2024	27.2286	9.21622e+07	22.8198	22.8146	27.4044	26.9773	9.21622e+07	0	68.271	37	7	73	6	6	274.38
A0A7I4Y265	Small ribosomal subunit protein uS4 OS=Haemonchus contortus OX=6289 PE=3 SV=1	Small ribosomal subunit protein uS4	27.5997	27.8378	26.858	26.843	1.60711e+08	27.7133	27.8536	26.7659	26.7259	1.60711e+08	27.7991	27.7162	26.8722	26.8219	1.60711e+08	27.8739	27.6648	26.736	26.8218	1.60711e+08	0	68.226	54	15	112	10	15	352.79
A0A7I4YL55	SHSP domain-containing protein OS=Haemonchus contortus OX=6289 PE=3 SV=1	SHSP domain-containing protein	25.674	25.9287	25.6295	25.8531	5.56692e+07	25.629	25.8034	25.8366	25.8499	5.56692e+07	25.8639	25.9029	25.8778	25.7767	5.56692e+07	25.72	25.7337	25.7035	25.7604	5.56692e+07	0	68.073	39	7	63	7	7	258.97
A0A7I4Y881	T6PP_N domain-containing protein OS=Haemonchus contortus OX=6289 PE=3 SV=1	T6PP_N domain-containing protein	23.9044	24.0802	24.5853	24.6731	2.1658e+07	23.8495	23.9772	24.5004	24.6615	2.1658e+07	23.8824	23.985	24.5665	24.6384	2.1658e+07	23.7253	23.7802	24.608	24.5774	2.1658e+07	0	68.04	14	18	58	16	16	182.02
A0A7I5E8J0	Protein-serine/threonine kinase OS=Haemonchus contortus OX=6289 PE=3 SV=1	Protein-serine/threonine kinase	24.7147	24.5314	24.6627	24.7534	2.36951e+07	24.4986	24.3224	24.6007	24.6426	2.36951e+07	24.5024	24.2818	24.6448	24.6848	2.36951e+07	24.41	24.2396	24.5719	24.737	2.36951e+07	0	68.017	42	13	34	13	13	146.11
A0A7I4XZ37	Proteasome subunit alpha type OS=Haemonchus contortus OX=6289 PE=3 SV=1	Proteasome subunit alpha type	25.5433	25.7372	25.3116	25.365	4.57014e+07	25.6207	25.5832	25.2683	25.343	4.57014e+07	25.6233	25.5741	25.2988	25.3819	4.57014e+07	25.6021	25.5781	25.2723	25.4466	4.57014e+07	0	67.999	61	13	52	11	13	201.83
A0A7I5ECG6	asparaginase OS=Haemonchus contortus OX=6289 PE=4 SV=1	asparaginase	22.8436	23.0601	23.2603	23.4319	9.53853e+06	22.8339	23.0331	23.1993	23.3085	9.53853e+06	22.8754	22.8898	23.3668	23.4791	9.53853e+06	22.9022	22.891	23.2565	23.5194	9.53853e+06	0	67.993	22	15	33	0	15	128.63
A0A7I4Z1L1	Surfeit locus protein 4 homolog OS=Haemonchus contortus OX=6289 PE=3 SV=1	Surfeit locus protein 4 homolog	23.7387	23.5793	23.7852	23.8257	1.36401e+07	23.4584	23.7191	23.564	23.781	1.36401e+07	23.6987	23.5308	23.805	23.8004	1.36401e+07	23.6376	23.5745	23.7542	23.782	1.36401e+07	0	67.954	32	8	29	8	8	132.35
A0A7I4YQJ5	Uncharacterized protein OS=Haemonchus contortus OX=6289 PE=4 SV=1	Uncharacterized protein	20.27	20.7455	20.5838	20.3666	1.41851e+06	19.7504	20.3855	20.5484	21.0158	1.41851e+06						20.3996	20.1766	21.0746	20.6708	1.41851e+06	0	67.911	72	8	183	1	1	508.59
A0A7I4XY63	Proteasome subunit alpha type OS=Haemonchus contortus OX=6289 PE=3 SV=1	Proteasome subunit alpha type	24.9057	25.2498	24.6757	24.7758	3.13584e+07	25.0486	25.1281	24.8199	24.8501	3.13584e+07	24.9612	25.202	24.7778	24.8013	3.13584e+07	25.0739	25.0573	24.7581	24.8655	3.13584e+07	0	67.851	51	12	53	12	12	191.23
A0A7I4Y343	Succinate dehydrogenase [ubiquinone] iron-sulfur subunit, mitochondrial OS=Haemonchus contortus OX=6289 PE=3 SV=1	Succinate dehydrogenase [ubiquinone] iron-sulfur subunit, mitochondrial	22.2924	22.3218	23.8035	23.9696	1.03584e+07	21.9501	21.8152	23.9136	24.0841	1.03584e+07	22.1375	22.0099	23.9329	23.9624	1.03584e+07	22.4209	22.2199	23.7611	24.0082	1.03584e+07	0	67.684	29	9	146	5	6	430.8
A0A7I4Y4F2	Galectin OS=Haemonchus contortus OX=6289 PE=4 SV=1	Galectin	24.16	24.6124	26.1382	26.2963	5.10585e+07	24.2525	24.4474	26.1481	26.1661	5.10585e+07	24.4777	24.7375	26.1076	26.1076	5.10585e+07	24.4211	24.6051	25.986	26.3228	5.10585e+07	0	67.499	44	12	67	11	11	241.31
A0A6F7P3J8	Titin OS=Haemonchus contortus OX=6289 PE=4 SV=1	Titin	22.0878	22.6522	24.1975	24.4925	1.37855e+07	22.0232	22.5817	24.2716	24.4873	1.37855e+07	22.1426	22.3869	24.413	24.44	1.37855e+07	22.2005	22.2525	24.1393	24.7613	1.37855e+07	0	67.361	25	11	42	11	11	167.29
W6N8T2	Lipid-binding START domain containing protein OS=Haemonchus contortus OX=6289 GN=HCOI_00135100 PE=4 SV=1	Lipid-binding START domain containing protein	24.9511	25.0962	25.0929	25.1441	3.74285e+07	25.086	25.2376	25.2508	25.2135	3.74285e+07	24.9544	25.1442	25.1665	25.1856	3.74285e+07	25.0212	25.0831	25.0917	25.1196	3.74285e+07	0	67.345	46	9	48	9	9	203.18
A0A7I4YI84	Large ribosomal subunit protein eL18 OS=Haemonchus contortus OX=6289 PE=3 SV=1	Large ribosomal subunit protein eL18	26.7767	26.8413	26.0152	26.1239	9.31476e+07	27.1107	26.9585	26.0363	26.1696	9.31476e+07	26.8293	26.8978	26.0697	26.1972	9.31476e+07	27.1704	26.7157	26.0087	26.1955	9.31476e+07	0	67.343	46	9	74	9	9	293.58
A0A7I4Y0N4	Coiled-coil domain-containing protein OS=Haemonchus contortus OX=6289 PE=4 SV=1	Coiled-coil domain-containing protein	24.3792	24.7253	23.9002	24.04	2.1642e+07	24.5763	24.6602	24.0624	24.1312	2.1642e+07	24.3415	24.6217	23.9669	24.1498	2.1642e+07	24.6103	24.3836	24.0106	24.1836	2.1642e+07	0	67.023	37	10	47	10	10	184.95
A0A7I4YMU4	Proteasome subunit alpha type OS=Haemonchus contortus OX=6289 PE=3 SV=1	Proteasome subunit alpha type	25.1576	25.2969	24.8285	25.0448	3.58105e+07	25.1531	25.0928	24.8796	25.0728	3.58105e+07	25.1957	25.1574	24.9388	24.9882	3.58105e+07	25.1107	25.176	24.8545	24.9297	3.58105e+07	0	67.022	46	11	52	9	11	211.89
A0A7I4Y2Z2	Profilin OS=Haemonchus contortus OX=6289 PE=3 SV=1	Profilin	25.6308	25.7054	27.2885	27.4981	1.17224e+08	25.7922	25.9418	27.2876	27.5874	1.17224e+08	25.6908	25.8373	27.3225	27.4731	1.17224e+08	25.5125	25.7575	27.3785	27.5982	1.17224e+08	0	66.871	67	8	65	8	8	250.04
A0A7I4XWJ8	Aspartate aminotransferase OS=Haemonchus contortus OX=6289 PE=3 SV=1	Aspartate aminotransferase	24.2303	24.4297	24.5352	24.4852	2.16646e+07	24.3581	24.3754	24.2664	24.2206	2.16646e+07	24.4554	24.3613	24.3919	24.4233	2.16646e+07	24.4566	24.2183	24.3585	24.3316	2.16646e+07	0	66.817	38	11	34	11	11	143.35
A0A7I4XSI8	RNA helicase OS=Haemonchus contortus OX=6289 PE=3 SV=1	RNA helicase	24.174	24.2308	24.2367	24.1622	1.988e+07	24.3047	24.2353	24.1586	24.2861	1.988e+07	24.3955	24.4268	24.1416	24.2561	1.988e+07	24.2594	24.3809	24.0039	24.1128	1.988e+07	0	66.786	28	12	69	8	10	242.73
A0A7I4Y077	L-lactate dehydrogenase OS=Haemonchus contortus OX=6289 PE=3 SV=1	L-lactate dehydrogenase	23.3041	23.5439	24.8623	25.0086	2.10504e+07	23.3857	23.548	24.8485	24.8371	2.10504e+07	23.5535	23.5692	24.9078	24.8083	2.10504e+07	23.7548	23.7558	24.641	24.9743	2.10504e+07	0	66.693	35	11	60	10	10	230.04
A0A7I4YQJ9	Eukaryotic translation initiation factor 3 subunit M OS=Haemonchus contortus OX=6289 PE=3 SV=1	Eukaryotic translation initiation factor 3 subunit M	25.0145	24.9376	24.7378	24.8124	3.01895e+07	24.8372	24.8432	24.7171	24.8323	3.01895e+07	24.9562	24.9374	24.7705	24.859	3.01895e+07	24.8946	24.9183	24.7757	24.8125	3.01895e+07	0	66.691	37	15	51	15	15	195.3
A0A7I4Y2E2	Dihydrolipoamide acetyltransferase component of pyruvate dehydrogenase complex OS=Haemonchus contortus OX=6289 PE=3 SV=1	Dihydrolipoamide acetyltransferase component of pyruvate dehydrogenase complex	24.2217	24.3725	23.9967	23.9859	1.84615e+07	24.4611	24.4441	24.1446	23.9653	1.84615e+07	24.2998	24.3283	24.1014	24.0479	1.84615e+07	24.4684	24.1809	24.0481	23.9988	1.84615e+07	0	66.474	19	11	45	0	11	166.91
A0A7I4YIV3	ABC transporter, ATP-binding protein OS=Haemonchus contortus OX=6289 PE=3 SV=1	ABC transporter, ATP-binding protein	24.0766	23.9316	23.482	23.4683	1.28516e+07	23.9479	23.8352	23.39	23.574	1.28516e+07	23.9227	23.7995	23.5525	23.597	1.28516e+07	23.9077	23.7036	23.4808	23.5114	1.28516e+07	0	66.365	14	17	51	13	14	176.87
A0A7I5EBJ0	Transthyretin-like family protein OS=Haemonchus contortus OX=6289 PE=3 SV=1	Transthyretin-like family protein	26.8716	26.9139	26.9791	26.9395	1.26752e+08	26.8998	26.95	26.8926	27.1047	1.26752e+08	27.1006	27.0227	27.0447	26.9026	1.26752e+08	26.8889	27.4376	26.827	27.0706	1.26752e+08	0	66.309	51	9	80	9	9	265.63
A0A7I4YAW6	Single-stranded DNA-binding protein, mitochondrial OS=Haemonchus contortus OX=6289 PE=4 SV=1	Single-stranded DNA-binding protein, mitochondrial	25.5159	25.6615	24.5267	24.6987	3.62942e+07	25.555	25.7794	24.639	24.7216	3.62942e+07	25.6173	25.6313	24.6022	24.7237	3.62942e+07	25.6824	25.6841	24.5901	24.7592	3.62942e+07	0	66.177	64	9	52	9	9	213.12
A0A7I4YVQ2	Insulin-degrading enzyme OS=Haemonchus contortus OX=6289 PE=3 SV=1	Insulin-degrading enzyme	24.1876	24.3277	24.5454	24.7504	2.26691e+07	23.9319	24.1756	24.608	24.7689	2.26691e+07	24.1037	24.1301	24.5978	24.8256	2.26691e+07	24.0104	24.0983	24.6574	24.6977	2.26691e+07	0	66.104	17	18	53	14	18	182.06
A0A7I4YXR0	protein-L-isoaspartate(D-aspartate) O-methyltransferase OS=Haemonchus contortus OX=6289 PE=3 SV=1	protein-L-isoaspartate(D-aspartate) O-methyltransferase	24.9525	25.1213	25.0779	25.1462	3.5215e+07	24.9766	25.1987	25.1387	25.2521	3.5215e+07	24.8893	25.2188	25.1427	25.2586	3.5215e+07	25.0414	24.9182	25.0631	25.3161	3.5215e+07	0	65.976	42	11	49	11	11	190.86
A0A7I4Y649	cystathionine gamma-lyase OS=Haemonchus contortus OX=6289 PE=3 SV=1	cystathionine gamma-lyase	25.9795	25.7057	26.0261	26.2263	6.3989e+07	25.8683	25.5301	26.1493	26.2106	6.3989e+07	25.9258	25.8906	26.0601	26.3528	6.3989e+07	25.9434	25.797	25.9606	26.3234	6.3989e+07	0	65.965	30	12	59	0	12	226.8
A0A7I4XVX2	Peptidyl-prolyl cis-trans isomerase OS=Haemonchus contortus OX=6289 PE=3 SV=1	Peptidyl-prolyl cis-trans isomerase	25.8431	25.899	26.1841	26.1408	6.87873e+07	26.2043	25.8469	26.2473	26.215	6.87873e+07	25.9365	26.047	26.2484	26.1915	6.87873e+07	26.2138	25.9676	26.2562	26.1248	6.87873e+07	0	65.582	57	11	81	9	10	248.09
A0A7I4YW28	Methyltransf_11 domain-containing protein OS=Haemonchus contortus OX=6289 PE=4 SV=1	Methyltransf_11 domain-containing protein	25.1238	25.1362	26.7928	26.5284	7.37355e+07	25.1431	25.0196	26.8625	26.6088	7.37355e+07	25.2489	25.0527	26.8887	26.5828	7.37355e+07	25.2051	25.1576	26.6926	26.5724	7.37355e+07	0	65.534	37	10	73	0	10	256.3
A0A7I4Z5J7	Fatty acid synthase OS=Haemonchus contortus OX=6289 PE=4 SV=1	Fatty acid synthase	23.7755	23.9012	22.4111	22.3765	9.48207e+06	23.7323	23.8974	22.3422	22.3935	9.48207e+06	23.9063	23.9487	22.1445	22.103	9.48207e+06	23.6611	23.6965	22.406	22.5184	9.48207e+06	0	65.512	7	19	41	19	19	126.23
A0A7I4XSL4	Cysteine proteinase OS=Haemonchus contortus OX=6289 PE=3 SV=1	Cysteine proteinase	22.2364	22.9465	22.2602	22.8451	6.17066e+06	22.3954	22.8788	22.1285	22.7034	6.17066e+06	22.2159	23.301	22.2034	22.8833	6.17066e+06	22.4041	22.9082	22.2613	22.8004	6.17066e+06	0	65.168	22	5	83	3	3	532.3
A0A7I5E9C3	Dynactin subunit 2 OS=Haemonchus contortus OX=6289 PE=3 SV=1	Dynactin subunit 2	24.1768	24.3269	24.0815	24.1699	1.84543e+07	24.1607	24.2485	24.044	24.1023	1.84543e+07	24.1953	24.1333	24.094	24.1364	1.84543e+07	24.2931	24.2121	24.0088	24.1485	1.84543e+07	0	65.155	37	12	53	12	12	189.63
A0A7I4Y4Y8	Transthyretin-like family protein OS=Haemonchus contortus OX=6289 PE=3 SV=1	Transthyretin-like family protein	24.2396	24.6724	24.8161	24.7661	2.68867e+07	24.7211	24.7826	24.7242	24.9976	2.68867e+07	24.5451	24.4722	24.8069	24.8592	2.68867e+07	24.7898	24.7477	24.8004	24.8062	2.68867e+07	0	65.151	70	10	83	4	4	289.12
A0A7I4YJG0	Autotransporter outer membrane beta-barrel domain-containing protein OS=Haemonchus contortus OX=6289 PE=4 SV=1	Autotransporter outer membrane beta-barrel domain-containing protein	24.8844	24.9802	24.9802	24.9794	3.26203e+07	25.0691	25.0508	25.0464	25.1003	3.26203e+07	24.9351	24.9193	25.0231	25.2047	3.26203e+07	24.8539	24.7745	25.0476	25.0919	3.26203e+07	0	64.971	27	3	51	3	3	273.31
A0A7I4Z1N0	Coatomer subunit epsilon OS=Haemonchus contortus OX=6289 PE=3 SV=1	Coatomer subunit epsilon	24.0447	24.0724	24.0012	24.0929	1.72443e+07	23.9543	24.01	24.1422	24.1775	1.72443e+07	24.0528	24.0721	24.0615	24.1912	1.72443e+07	24.0425	24.0969	24.0716	24.2038	1.72443e+07	0	64.91	38	10	32	10	10	128.3
A0A7I4Y4T1	Ras-related protein Rab-7a OS=Haemonchus contortus OX=6289 PE=3 SV=1	Ras-related protein Rab-7a	23.6061	23.5848	23.9673	23.9524	1.42501e+07	23.6717	24.164	23.6459	23.8299	1.42501e+07	23.7233	23.7247	23.7243	23.8911	1.42501e+07	23.7116	23.7182	23.6352	23.9727	1.42501e+07	0	64.868	48	10	36	9	10	140.97
A0A7I4YYK9	Cytochrome b-c1 complex subunit 7 OS=Haemonchus contortus OX=6289 PE=3 SV=1	Cytochrome b-c1 complex subunit 7	24.3951	24.6361	24.5465	24.4408	2.46854e+07	24.4637	24.7215	24.5375	24.5616	2.46854e+07	24.4484	24.5201	24.434	24.4884	2.46854e+07	24.5735	24.4398	24.4836	24.5646	2.46854e+07	0	64.846	52	7	56	7	7	229.53
A0A7I4Y804	Failed axon connections homolog OS=Haemonchus contortus OX=6289 PE=3 SV=1	Failed axon connections homolog	24.8908	25.0326	25.0818	25.0477	3.34463e+07	25.1039	25.2739	24.8888	24.9096	3.34463e+07	25.1854	25.0975	25.037	25.0107	3.34463e+07	24.9933	25.1226	24.9706	25.0016	3.34463e+07	0	64.7	42	11	46	11	11	183.78
A0A7I4XVZ9	Ras-related protein Rab-5C OS=Haemonchus contortus OX=6289 PE=3 SV=1	Ras-related protein Rab-5C	24.7907	24.7287	24.6486	24.8398	2.82507e+07	24.7943	24.5931	24.6017	24.8362	2.82507e+07	24.7901	24.7497	24.6709	24.8482	2.82507e+07	24.7598	24.739	24.662	24.811	2.82507e+07	0	64.69	57	7	36	5	7	168.72
A0A7I5EBM7	serine--tRNA ligase OS=Haemonchus contortus OX=6289 PE=3 SV=1	serine--tRNA ligase	24.9109	25.1121	24.5669	24.7703	2.93932e+07	24.8528	25.0932	24.6342	24.7574	2.93932e+07	24.9805	25.0318	24.6135	24.7519	2.93932e+07	24.9587	25.048	24.6574	24.7073	2.93932e+07	0	64.641	25	12	72	9	9	259
A0A7I4YNC1	KH domain-containing protein OS=Haemonchus contortus OX=6289 PE=4 SV=1	KH domain-containing protein	24.1401	24.1359	23.461	23.5503	1.43087e+07	24.1153	24.0653	23.4689	23.5066	1.43087e+07	24.1113	24.1556	23.4242	23.497	1.43087e+07	24.0319	24.0271	23.4041	23.5011	1.43087e+07	0	64.445	22	13	66	11	13	221.21
A0A7I4Y1Q7	Zinc finger domain containing protein OS=Haemonchus contortus OX=6289 PE=4 SV=1	Zinc finger domain containing protein	21.0758	21.6782	23.3568	23.512	7.01968e+06	21.0033	21.468	23.4335	23.4521	7.01968e+06	21.3668	21.4209	23.3951	23.4023	7.01968e+06	21.0037	20.9898	23.0737	23.5869	7.01968e+06	0	64.433	29	9	53	9	9	171.82
W6NSK4	Ras domain containing protein OS=Haemonchus contortus OX=6289 GN=HCOI_01339100 PE=3 SV=1	Ras domain containing protein	24.9734	24.9721	24.9173	25.2382	3.2982e+07	24.8894	24.9661	24.9307	25.1111	3.2982e+07	24.8371	24.7224	24.9995	25.2859	3.2982e+07	24.9673	24.9845	24.9755	25.2494	3.2982e+07	0	64.404	40	8	39	3	8	163.7
A0A7I5E7U2	ATP synthase subunit OS=Haemonchus contortus OX=6289 PE=3 SV=1	ATP synthase subunit	26.8941	26.7449	26.6754	26.754	1.08069e+08	26.8075	26.7112	26.6262	26.8096	1.08069e+08	26.8692	26.7328	26.6673	26.7467	1.08069e+08	26.9244	26.8576	26.6195	26.8004	1.08069e+08	0	64.301	52	9	113	9	9	360.23
A0A7I4YUN3	Eukaryotic translation initiation factor 3 subunit K OS=Haemonchus contortus OX=6289 PE=3 SV=1	Eukaryotic translation initiation factor 3 subunit K	24.8323	24.8329	24.4132	24.5873	2.59451e+07	24.6649	24.7671	24.4237	24.5455	2.59451e+07	24.7214	24.709	24.4255	24.5646	2.59451e+07	24.7542	24.7838	24.4976	24.623	2.59451e+07	0	64.16	44	12	49	12	12	188.64
A0A7I5ECV5	Leucine-rich repeat and Immunoglobulin I-set and Haem peroxidase domain containing protein OS=Haemonchus contortus OX=6289 PE=4 SV=1	Leucine-rich repeat and Immunoglobulin I-set and Haem peroxidase domain containing protein	23.6267	23.401	23.435	23.2802	1.10789e+07	23.7555	23.5667	23.2757	23.1811	1.10789e+07	23.7004	23.5465	23.2969	23.265	1.10789e+07	23.5287	23.5471	23.326	23.2552	1.10789e+07	0	64.157	14	18	40	18	18	130.2
A0A7I4YW84	GOLD domain-containing protein OS=Haemonchus contortus OX=6289 PE=3 SV=1	GOLD domain-containing protein	25.1297	25.0538	25.2707	25.3286	3.85494e+07	25.0258	25.1382	25.2851	25.2211	3.85494e+07	25.1929	25.0558	25.316	25.3339	3.85494e+07	25.1181	25.1171	25.334	25.3319	3.85494e+07	0	64.064	44	7	59	6	7	214.29
A0A7I5E967	Thioredoxin domain-containing protein 17 OS=Haemonchus contortus OX=6289 PE=3 SV=1	Thioredoxin domain-containing protein 17	26.6108	26.597	25.7674	25.7947	8.24422e+07	26.6117	26.7991	25.6495	25.5435	8.24422e+07	26.4862	26.6479	25.723	25.838	8.24422e+07	26.6178	26.7941	25.868	25.8156	8.24422e+07	0	63.912	62	7	49	7	7	218.44
A0A7I5E981	Cob_adeno_trans domain-containing protein OS=Haemonchus contortus OX=6289 PE=3 SV=1	Cob_adeno_trans domain-containing protein	25.3682	25.1605	24.8487	24.7935	3.45422e+07	25.3649	25.2472	24.8261	24.7315	3.45422e+07	25.3859	25.1325	24.8701	24.7254	3.45422e+07	25.4026	25.0885	24.8546	24.7541	3.45422e+07	0	63.898	46	8	51	8	8	218.28
A0A7I4XZX8	Histone H4 OS=Haemonchus contortus OX=6289 PE=3 SV=1	Histone H4	26.4572	26.1988	26.3394	26.3427	8.63436e+07	26.7191	26.3308	26.4163	26.2937	8.63436e+07	26.3146	26.3016	26.5313	26.3267	8.63436e+07	26.7082	26.3273	26.4059	26.2437	8.63436e+07	0	63.875	44	6	72	0	6	274.1
A0A7I4XVB4	FERM domain-containing protein OS=Haemonchus contortus OX=6289 PE=4 SV=1	FERM domain-containing protein	23.9776	23.978	24.2956	24.2973	1.89335e+07	24.0411	23.9351	24.2851	24.3951	1.89335e+07	24.1018	24.1026	24.2958	24.264	1.89335e+07	24.0737	24.1156	24.3088	24.3245	1.89335e+07	0	63.86	20	13	44	0	13	176.11
A0A7I4Z5C8	Actin-binding LIM protein 1 OS=Haemonchus contortus OX=6289 PE=4 SV=1	Actin-binding LIM protein 1	24.1875	24.6502	24.5972	24.6706	2.39132e+07	24.3067	24.7741	24.6622	24.7017	2.39132e+07	24.353	24.5497	24.6977	24.6637	2.39132e+07	24.3622	24.3118	24.5331	24.6079	2.39132e+07	0	63.838	21	15	59	3	15	189.94
A0A7I5ECD5	SHSP domain-containing protein OS=Haemonchus contortus OX=6289 PE=3 SV=2	SHSP domain-containing protein	25.8096	25.5953	25.5327	25.2219	6.42517e+07	25.9328	25.9764	25.9103	25.413	6.42517e+07	25.7294	25.2613	25.6677	25.2802	6.42517e+07	25.7068	25.4288	26.0989	25.0721	6.42517e+07	0	63.722	69	10	79	9	9	301.8
A0A7I4YFR9	Inhibitor I9 domain-containing protein OS=Haemonchus contortus OX=6289 PE=4 SV=1	Inhibitor I9 domain-containing protein	22.75	23.0138	26.8082	26.647	6.91853e+07	23.1397	23.3996	26.9129	26.7821	6.91853e+07	22.9662	23.0453	26.6493	27.2188	6.91853e+07	22.9035	22.8371	27.1557	26.6788	6.91853e+07	0	63.72	42	4	50	3	3	248.55
A0A7I4Z3M4	INB domain-containing protein OS=Haemonchus contortus OX=6289 PE=3 SV=1	INB domain-containing protein	20.8543	21.0883	22.5367	22.3684	3.87782e+06	21.0027	21.1574	22.2226	22.2598	3.87782e+06	21.0251	20.9091	22.3569	22.311	3.87782e+06	21.3259	21.247	22.1491	22.0766	3.87782e+06	0	63.569	28	10	37	10	10	120.93
A0A7I4Y7S0	Eukaryotic translation initiation factor 3 subunit L OS=Haemonchus contortus OX=6289 PE=3 SV=2	Eukaryotic translation initiation factor 3 subunit L	23.7078	23.6149	23.5096	23.6449	1.2386e+07	23.5525	23.5495	23.4753	23.6692	1.2386e+07	23.6459	23.4883	23.5644	23.6374	1.2386e+07	23.5293	23.5096	23.5466	23.678	1.2386e+07	0	63.367	28	14	33	14	14	128.42
A0A7I4Z585	Vitellogenin domain-containing protein OS=Haemonchus contortus OX=6289 PE=4 SV=1	Vitellogenin domain-containing protein	25.0383	24.5045	19.9063	19.8099	1.24009e+07	24.1096	24.1062	20.6134	20.4579	1.24009e+07	24.5403	23.9303	20.9561	20.7161	1.24009e+07	24.1007	25.4372	20.583	20.8611	1.24009e+07	0	63.307	2	3	81	1	1	324.57
A0A7I4XZV6	MFS domain-containing protein OS=Haemonchus contortus OX=6289 PE=4 SV=1	MFS domain-containing protein	23.7301	24.2378	25.5269	25.7362	3.47065e+07	24.0383	24.0509	25.5737	25.7016	3.47065e+07	24.0545	24.2403	25.6181	25.6172	3.47065e+07	23.7464	23.8901	25.4349	25.8604	3.47065e+07	0	63.265	19	13	55	2	13	194.68
A0A7I4YH68	Nodal modulator 1 OS=Haemonchus contortus OX=6289 PE=4 SV=1	Nodal modulator 1	22.6258	22.7846	22.1617	22.1599	5.57857e+06	22.3435	22.6473	22.2706	22.295	5.57857e+06	22.5233	22.412	22.4068	22.4379	5.57857e+06	22.5314	22.505	22.2606	22.3791	5.57857e+06	0	63.135	13	14	35	13	13	115.07
A0A7I4Y0Q4	cathepsin X OS=Haemonchus contortus OX=6289 PE=3 SV=1	cathepsin X	24.8348	24.899	23.2381	23.3527	2.01898e+07	24.8743	24.9426	23.1597	23.4097	2.01898e+07	25.0442	24.8544	23.1855	23.3597	2.01898e+07	24.9435	24.9978	23.3591	23.4146	2.01898e+07	0	63.082	35	7	32	7	7	150.17
A0A7I4Y145	Dihydropteridine reductase dhpr/qdpr OS=Haemonchus contortus OX=6289 PE=3 SV=1	Dihydropteridine reductase dhpr/qdpr	24.2648	24.2866	23.6993	23.7481	1.71257e+07	24.1831	24.2924	23.6878	23.7616	1.71257e+07	24.1275	24.1573	23.6174	23.5223	1.71257e+07	24.1774	24.1279	23.7853	23.6565	1.71257e+07	0	63.016	36	8	36	8	8	152.79
A0A7I4Y8K2	RNA helicase OS=Haemonchus contortus OX=6289 PE=3 SV=1	RNA helicase	23.794	23.9982	23.3461	23.3754	1.22376e+07	24.0249	24.0495	23.2074	23.3696	1.22376e+07	23.9218	24.0283	23.3288	23.3495	1.22376e+07	23.9695	23.8724	23.2048	23.3611	1.22376e+07	0	63	18	14	61	14	14	199.4
A0A7I4YZW6	DUF4440 domain-containing protein OS=Haemonchus contortus OX=6289 PE=4 SV=1	DUF4440 domain-containing protein	26.501	26.4731	26.8494	26.8246	1.05269e+08	26.311	26.3172	26.8039	26.9543	1.05269e+08	26.5575	26.6489	26.7773	26.8278	1.05269e+08	26.3644	26.5281	26.7231	26.7755	1.05269e+08	0	62.754	72	9	87	8	9	300.13
A0A7I4YWF3	Bifunctional lysine-specific demethylase and histidyl-hydroxylase OS=Haemonchus contortus OX=6289 PE=3 SV=1	Bifunctional lysine-specific demethylase and histidyl-hydroxylase	23.8236	24.1455	22.224	22.1112	9.76714e+06	23.7149	23.9408	22.329	22.378	9.76714e+06	23.4836	23.6227	22.38	22.4665	9.76714e+06	23.4661	23.5415	22.7381	22.8099	9.76714e+06	0	62.657	17	12	50	12	12	160.93
A0A7I4Y8Q2	Splicing factor U2AF subunit OS=Haemonchus contortus OX=6289 PE=3 SV=1	Splicing factor U2AF subunit	24.0325	24.2504	23.5611	23.676	1.53243e+07	24.1827	24.2304	23.9855	23.995	1.53243e+07	24.0857	24.1397	23.8334	23.9119	1.53243e+07	24.1643	24.0916	23.5253	23.8441	1.53243e+07	0	62.637	32	12	32	12	12	135.51
A0A7I4YB04	40S ribosomal protein S14 OS=Haemonchus contortus OX=6289 PE=3 SV=1	40S ribosomal protein S14	24.9671	25.2376	24.5087	24.4853	2.96594e+07	25.1196	25.1668	24.6974	24.5811	2.96594e+07	25.1365	25.2252	24.5216	24.5906	2.96594e+07	25.176	25.044	24.4931	24.5039	2.96594e+07	0	62.62	46	6	62	6	6	292.97
A0A7I4YJP7	C-type lectin domain-containing protein OS=Haemonchus contortus OX=6289 PE=4 SV=1	C-type lectin domain-containing protein	22.4154	22.8197	25.7056	25.9883	2.93559e+07	22.4347	22.4689	25.4499	25.8542	2.93559e+07	22.5334	22.4845	25.3311	25.4994	2.93559e+07	22.1174	21.9574	25.1822	25.7611	2.93559e+07	0	62.605	56	8	31	8	8	147.92
A0A7I4Y3A2	Peptidase_M23 domain-containing protein OS=Haemonchus contortus OX=6289 PE=3 SV=1	Peptidase_M23 domain-containing protein	23.935	24.0052	24.3109	24.2686	1.76708e+07	23.7036	23.8393	24.2345	24.2255	1.76708e+07	23.9612	23.9517	24.3159	24.308	1.76708e+07	23.7852	23.8302	24.2095	24.1751	1.76708e+07	0	62.508	42	16	48	16	16	170.53
A0A7I5ED65	Methyltranfer_dom domain-containing protein OS=Haemonchus contortus OX=6289 PE=4 SV=1	Methyltranfer_dom domain-containing protein	23.1131	23.1944	23.8556	24.0309	1.28125e+07	22.8404	22.82	23.9178	24.0192	1.28125e+07	23.2358	23.0753	23.8891	24.0007	1.28125e+07	22.9956	23.1343	23.8671	24.0437	1.28125e+07	0	62.478	31	9	41	5	7	153.9
A0A7I4Z6N9	Vegetative cell wall protein gp1-like OS=Haemonchus contortus OX=6289 PE=4 SV=1	Vegetative cell wall protein gp1-like	21.9246	22.133	23.5717	23.8591	9.63747e+06	22.0746	22.3443	23.7402	23.8653	9.63747e+06	22.0438	22.4248	23.778	23.607	9.63747e+06	22.255	22.4117	23.1753	23.708	9.63747e+06	0	62.351	50	5	30	5	5	160.99
A0A7I4YRQ2	Aldo_ket_red domain-containing protein OS=Haemonchus contortus OX=6289 PE=3 SV=1	Aldo_ket_red domain-containing protein	25.3949	25.5272	25.2761	25.5836	4.4464e+07	25.338	25.5615	25.378	25.564	4.4464e+07	25.269	25.3368	25.3124	25.5626	4.4464e+07	25.5002	25.5357	25.4151	25.5908	4.4464e+07	0	62.092	39	11	50	9	10	181.55
A0A7I4Z5L1	Uncharacterized protein OS=Haemonchus contortus OX=6289 PE=4 SV=1	Uncharacterized protein	24.3721	25.0915	24.0778	24.2722	2.2481e+07	24.4701	25.0617	24.0588	24.4116	2.2481e+07	24.5619	24.9426	24.061	24.2575	2.2481e+07	24.4557	24.659	24.0747	24.2685	2.2481e+07	0	62.081	35	11	62	11	11	212.42
A0A7I5E5A5	Pept_C1 domain-containing protein OS=Haemonchus contortus OX=6289 PE=3 SV=1	Pept_C1 domain-containing protein	22.3895	22.4683	22.9253	22.5986	6.40527e+06	22.5636	22.168	22.822	22.7055	6.40527e+06	22.3821	22.2394	22.8597	22.5823	6.40527e+06	22.5625	22.2898	22.8583	22.6008	6.40527e+06	0	61.997	26	6	75	3	4	487.02
A0A7I4YS79	Transthyretin-like family protein OS=Haemonchus contortus OX=6289 PE=3 SV=1	Transthyretin-like family protein	22.9947	23.2457	23.4708	23.2785	1.00905e+07	22.9095	23.3791	23.5847	23.2426	1.00905e+07	23.2136	23.3619	23.383	23.3172	1.00905e+07	22.8897	23.0876	23.2607	23.2238	1.00905e+07	0	61.876	53	8	69	6	6	318.38
A0A7I4XU21	Inositol-1-monophosphatase OS=Haemonchus contortus OX=6289 PE=3 SV=1	Inositol-1-monophosphatase	25.0881	25.0537	25.0423	25.1836	3.4276e+07	24.9201	25.1152	24.9111	25.0773	3.4276e+07	25.0223	25.0084	24.9235	25.1864	3.4276e+07	25.0436	24.8771	25.0127	25.1596	3.4276e+07	0	61.829	30	10	44	10	10	185.93
A0A6F7PA50	Histone H2B OS=Haemonchus contortus OX=6289 PE=3 SV=1	Histone H2B	26.4418	26.5264	26.7339	26.6602	1.30995e+08	26.6422	26.8635	26.811	26.5881	1.30995e+08	26.2389	26.3812	26.7246	26.456	1.30995e+08	26.7196	26.4127	27.1579	26.5813	1.30995e+08	0	61.828	59	8	109	0	8	363.54
A0A7I4XY16	Fibronectin type III domain protein OS=Haemonchus contortus OX=6289 PE=4 SV=1	Fibronectin type III domain protein	23.3343	23.5741	23.545	23.4137	1.09228e+07	23.2784	23.5223	23.5606	23.5589	1.09228e+07	23.1526	23.359	23.376	23.257	1.09228e+07	23.1952	23.4125	23.4647	23.2521	1.09228e+07	0	61.814	12	12	38	12	12	144.1
A0A7I4YAP5	TIL domain-containing protein OS=Haemonchus contortus OX=6289 PE=4 SV=1	TIL domain-containing protein	21.6462	22.2198	24.8653	24.2619	1.44312e+07	22.0051	22.5116	24.5999	24.0488	1.44312e+07	22.0847	22.2589	24.6617	23.91	1.44312e+07	21.5986	21.6626	24.5727	24.1606	1.44312e+07	0	61.777	38	6	46	5	5	195.47
A0A7I4Y573	Carboxypeptidase OS=Haemonchus contortus OX=6289 PE=3 SV=1	Carboxypeptidase	24.5765	24.619	23.6599	23.6987	1.88332e+07	24.6305	24.5038	23.7009	23.783	1.88332e+07	24.5736	24.4946	23.6023	23.6031	1.88332e+07	24.5646	24.5256	23.5904	23.6348	1.88332e+07	0	61.747	27	13	41	7	10	136.34
W6NBT6	C. briggsae CBR-CCG-1 protein OS=Haemonchus contortus OX=6289 GN=HCOI_01024900 PE=4 SV=1	C. briggsae CBR-CCG-1 protein	24.6281	25.0695	25.4223	25.2402	3.90283e+07	24.5998	25.1936	25.3391	25.1075	3.90283e+07	24.2919	25.24	25.4367	25.2351	3.90283e+07	24.5371	25.1968	25.3508	25.2612	3.90283e+07	0	61.688	22	9	66	9	9	218.67
A0A7I4YUN7	NIM-2 protein OS=Haemonchus contortus OX=6289 PE=4 SV=1	NIM-2 protein	22.7466	22.3001	21.579	21.2131	3.68378e+06	22.3904	21.6109	21.4633	21.1805	3.68378e+06	23.4681	21.7472	21.4866	21.2524	3.68378e+06	22.7571	21.9295	21.2999	21.4446	3.68378e+06	0	61.268	47	10	62	1	2	238.21
A0A7I4Y9F8	Omp85 domain-containing protein OS=Haemonchus contortus OX=6289 PE=3 SV=1	Omp85 domain-containing protein	24.4614	24.4559	24.3745	24.4116	2.2737e+07	24.3037	24.4505	24.3052	24.3819	2.2737e+07	24.4097	24.3807	24.3852	24.4015	2.2737e+07	24.3013	24.2892	24.3369	24.387	2.2737e+07	0	61.048	34	15	49	15	15	177.81
A0A7I4XSM1	Major sperm protein OS=Haemonchus contortus OX=6289 PE=3 SV=1	Major sperm protein	24.4475	24.367	24.018	24.0432	1.9315e+07	24.0447	24.2075	23.8224	23.7383	1.9315e+07	24.3871	24.3004	24.1159	24.1111	1.9315e+07	24.3533	24.2565	24.0413	24.1223	1.9315e+07	0	60.945	35	6	39	6	6	177.73
A0A7I4YSX4	NIM-2 protein OS=Haemonchus contortus OX=6289 PE=4 SV=1	NIM-2 protein	22.9195	22.536	21.3515	21.3121	3.74561e+06	22.7173	22.2189	21.2651	21.3263	3.74561e+06	22.9828	21.6308	21.6384	21.0396	3.74561e+06	23.0976	21.8482	21.9093	21.284	3.74561e+06	0	60.884	47	10	63	1	2	241.18
A0A912MTF4	cGMP-dependent protein kinase OS=Haemonchus contortus OX=6289 PE=3 SV=1	cGMP-dependent protein kinase	22.5043	22.7573	22.5841	22.8273	6.18171e+06	22.3191	22.6643	22.5972	22.8882	6.18171e+06	22.3396	22.5992	22.6294	22.9083	6.18171e+06	22.1712	22.2801	22.6125	22.8358	6.18171e+06	0	60.778	21	13	35	1	13	134.43
A0A7I5E6P4	Ubiquitin carboxyl-terminal hydrolase OS=Haemonchus contortus OX=6289 PE=3 SV=1	Ubiquitin carboxyl-terminal hydrolase	23.4401	23.4889	23.1921	23.2946	1.05049e+07	23.5102	23.6855	23.3001	23.2481	1.05049e+07	23.3898	23.4721	23.2336	23.2972	1.05049e+07	23.3028	23.399	23.1128	23.1973	1.05049e+07	0	60.718	19	14	37	14	14	129.4
A0A7I4YCA5	Mitochondrial glycoprotein OS=Haemonchus contortus OX=6289 PE=3 SV=1	Mitochondrial glycoprotein	26.1465	26.037	25.3674	25.2887	5.30815e+07	26.044	26.164	25.1721	25.1403	5.30815e+07	26.0695	26.0167	25.1793	25.1907	5.30815e+07	25.9392	26.0631	25.1337	25.2164	5.30815e+07	0	60.551	39	6	39	6	6	186.31
A0A7I4XTC6	Large ribosomal subunit protein uL15 OS=Haemonchus contortus OX=6289 PE=3 SV=1	Large ribosomal subunit protein uL15	26.621	26.7523	25.9767	25.9212	8.97192e+07	26.8928	26.8137	25.9449	26.0727	8.97192e+07	26.8191	26.8549	25.9819	26.0109	8.97192e+07	26.8255	26.6764	25.8526	25.9274	8.97192e+07	0	60.426	55	9	124	8	9	355.72
A0A7I5ECS4	Kinesin light chain OS=Haemonchus contortus OX=6289 PE=3 SV=1	Kinesin light chain	23.8128	24.1232	24.3212	24.3693	1.87587e+07	23.8515	24.0548	24.3849	24.4458	1.87587e+07	23.8306	24.0414	24.2756	24.3467	1.87587e+07	23.811	23.8546	24.3016	24.3847	1.87587e+07	0	60.336	24	12	35	0	12	141.21
A0A7I5EAH2	DUF148 domain-containing protein OS=Haemonchus contortus OX=6289 PE=4 SV=1	DUF148 domain-containing protein	26.2137	26.7038	25.3469	25.457	6.79919e+07	26.4484	26.7301	25.4705	25.6074	6.79919e+07	26.1311	26.5207	25.5607	25.6407	6.79919e+07	26.4641	26.7329	25.604	25.5266	6.79919e+07	0	60.296	44	6	47	0	6	205.23
A0A7I4YZD1	PH domain-containing protein OS=Haemonchus contortus OX=6289 PE=4 SV=1	PH domain-containing protein	22.6437	23.0197	23.4484	23.337	9.01991e+06	22.6025	22.8822	23.3346	23.472	9.01991e+06	22.7204	22.8034	23.3171	23.3684	9.01991e+06	23.1	23.0109	23.1291	23.1754	9.01991e+06	0	59.959	4	17	44	0	17	120.27
A0A7I4Z709	TIL domain-containing protein OS=Haemonchus contortus OX=6289 PE=4 SV=1	TIL domain-containing protein	24.8159	25.2156	22.6611	22.7151	1.84594e+07	24.9643	25.2608	22.6306	22.7574	1.84594e+07	24.5543	25.0264	22.8887	22.866	1.84594e+07	24.8393	25.0383	22.7273	22.8864	1.84594e+07	0	59.917	25	12	43	12	12	156
A0A7I4YTI6	Signal peptidase complex subunit 2 OS=Haemonchus contortus OX=6289 PE=3 SV=1	Signal peptidase complex subunit 2	24.9642	24.9987	25.6899	25.9139	4.51643e+07	24.8929	25.0138	25.704	25.9763	4.51643e+07	25.0272	24.8664	25.8147	25.8979	4.51643e+07	25.1058	24.8729	25.8545	25.9871	4.51643e+07	0	59.804	41	8	51	8	8	196.02
W6NTW8	Signal recognition particle subunit SRP72 OS=Haemonchus contortus OX=6289 GN=HCOI_01689100 PE=3 SV=1	Signal recognition particle subunit SRP72	22.9927	23.3367	22.9476	23.0692	8.84999e+06	23.0266	23.2115	23.0356	23.1475	8.84999e+06	22.9914	23.0869	23.1657	23.1085	8.84999e+06	22.9999	23.0195	22.9779	23.0728	8.84999e+06	0	59.699	21	13	36	13	13	107.85
A0A6F7PSY2	6PF2K domain-containing protein OS=Haemonchus contortus OX=6289 PE=3 SV=1	6PF2K domain-containing protein	21.553	21.7978	21.0417	21.1644	2.75241e+06	21.5202	21.5683	21.1974	21.2432	2.75241e+06	21.4359	21.5523	21.1432	21.2611	2.75241e+06	21.5071	21.495	21.1358	21.301	2.75241e+06	0	59.674	24	12	54	5	5	183.51
A0A7I4Z754	Ribosomal_L23eN domain-containing protein OS=Haemonchus contortus OX=6289 PE=3 SV=1	Ribosomal_L23eN domain-containing protein	26.9249	26.664	25.6641	25.7162	8.33474e+07	26.9716	26.8048	25.6432	25.6339	8.33474e+07	26.9854	26.8205	25.6376	25.6961	8.33474e+07	27.119	26.8461	25.6643	25.7073	8.33474e+07	0	59.631	33	5	64	4	4	239.32
A0A7I5E7S5	Proteasome subunit alpha type OS=Haemonchus contortus OX=6289 PE=3 SV=1	Proteasome subunit alpha type	25.0802	25.0848	24.8862	24.9705	3.28958e+07	25.2389	24.944	24.9107	24.9349	3.28958e+07	25.1176	25.0702	24.8636	24.8989	3.28958e+07	25.1233	25.1582	24.7667	24.9008	3.28958e+07	0	59.547	38	10	46	10	10	166.2
A0A7I4YSI9	60S ribosomal protein L18a OS=Haemonchus contortus OX=6289 PE=3 SV=1	60S ribosomal protein L18a	26.7888	26.9199	25.9549	25.9683	8.91613e+07	26.7781	26.8222	25.9044	25.9399	8.91613e+07	26.9697	26.7786	25.9498	25.9808	8.91613e+07	26.8567	26.6656	26.0045	25.9152	8.91613e+07	0	59.446	49	11	105	6	11	336.5
A0A7I4Z6F8	DB domain-containing protein OS=Haemonchus contortus OX=6289 PE=4 SV=1	DB domain-containing protein	24.3148	24.3024	24.5325	24.5018	2.3879e+07	24.3237	24.4217	24.6192	24.6017	2.3879e+07	24.1599	24.2457	24.6193	24.6455	2.3879e+07	24.4475	24.3737	24.6166	24.6375	2.3879e+07	0	59.342	62	8	34	8	8	148.22
A0A7I4Y5Y7	Cilia- and flagella-associated protein 157 OS=Haemonchus contortus OX=6289 PE=4 SV=1	Cilia- and flagella-associated protein 157	21.6867	22.0215	21.7167	21.8449	4.15509e+06	21.6152	21.9582	21.9312	22.0765	4.15509e+06	21.6437	21.8161	21.7905	21.9221	4.15509e+06	21.7486	21.7674	21.9392	22.0569	4.15509e+06	0	59.252	7	15	43	15	15	136.42
A0A6F7PK53	Signal recognition particle subunit SRP68 OS=Haemonchus contortus OX=6289 PE=3 SV=1	Signal recognition particle subunit SRP68	23.7745	24.0419	23.5102	23.6145	1.30618e+07	23.6551	23.8651	23.5999	23.8149	1.30618e+07	23.7053	23.7325	23.5898	23.6778	1.30618e+07	23.745	23.6897	23.6141	23.6812	1.30618e+07	0	59.251	19	12	44	12	12	151.07
A0A7I5EDI0	Ubiquitin carboxyl-terminal hydrolase OS=Haemonchus contortus OX=6289 PE=3 SV=1	Ubiquitin carboxyl-terminal hydrolase	23.7125	23.7387	24.8042	24.8696	2.26164e+07	23.7461	23.9868	24.7608	24.9021	2.26164e+07	23.5769	23.7804	24.8314	24.9062	2.26164e+07	23.7581	23.6787	24.771	24.8036	2.26164e+07	0	59.129	54	10	38	10	10	161.83
A0A7I5E599	Pept_C1 domain-containing protein OS=Haemonchus contortus OX=6289 PE=3 SV=1	Pept_C1 domain-containing protein	26.3005	26.2366	24.8683	25.1118	5.98132e+07	26.2708	26.1204	25.0023	25.1128	5.98132e+07	26.3603	26.4347	24.9174	25.1159	5.98132e+07	26.4014	26.3102	24.8584	25.0975	5.98132e+07	0	59.053	23	7	89	0	7	333.31
W6NA52	rRNA 2'-O-methyltransferase fibrillarin OS=Haemonchus contortus OX=6289 GN=HCOI_00131800 PE=3 SV=1	rRNA 2'-O-methyltransferase fibrillarin	25.4059	25.563	24.1011	24.1968	3.05961e+07	25.4279	25.6415	24.081	24.1223	3.05961e+07	25.472	25.5612	24.1124	24.0703	3.05961e+07	25.4969	25.5771	24.0807	24.1378	3.05961e+07	0	59.033	32	12	45	12	12	177.3
A0A7I4YZ14	Ammonium_transp domain-containing protein OS=Haemonchus contortus OX=6289 PE=3 SV=1	Ammonium_transp domain-containing protein	26.6073	26.7571	26.0345	26.1055	8.70169e+07	26.645	26.8125	26.0025	26.0437	8.70169e+07	26.7543	26.7895	26.0924	26.1836	8.70169e+07	26.4758	26.6343	26.0556	26.0654	8.70169e+07	0	58.981	14	9	101	3	9	314.61
A0A7I4Y255	Large ribosomal subunit protein eL33 OS=Haemonchus contortus OX=6289 PE=3 SV=1	Large ribosomal subunit protein eL33	26.3852	26.6639	25.6671	25.5716	7.69042e+07	26.3251	26.6127	25.566	25.6059	7.69042e+07	26.7169	26.8891	25.5325	25.5067	7.69042e+07	26.735	26.4286	25.7368	25.6272	7.69042e+07	0	58.943	58	9	116	9	9	313.36
A0A7I4Y221	Sigma non-opioid intracellular receptor 1 OS=Haemonchus contortus OX=6289 PE=3 SV=1	Sigma non-opioid intracellular receptor 1	24.5459	24.5144	24.1591	24.2203	2.18296e+07	24.438	24.561	24.1007	24.3046	2.18296e+07	24.7455	24.4889	24.2055	24.3144	2.18296e+07	24.5055	24.5586	24.2438	24.219	2.18296e+07	0	58.719	34	6	35	6	6	162.82
A0A7I4YBF8	Protein kinase domain-containing protein OS=Haemonchus contortus OX=6289 PE=4 SV=1	Protein kinase domain-containing protein	22.6497	23.1473	24.9775	25.3389	2.36992e+07	23.1322	23.4562	24.9745	24.9895	2.36992e+07	22.967	23.0814	24.9994	25.2081	2.36992e+07	22.8438	22.7825	25.0833	25.3154	2.36992e+07	0	58.644	7	15	48	15	15	159.98
A0A6F7NWQ0	Arf GTPase activating protein domain containing protein OS=Haemonchus contortus OX=6289 PE=4 SV=1	Arf GTPase activating protein domain containing protein	23.4255	23.7764	23.9761	23.9345	1.50352e+07	23.4817	23.7013	23.9833	23.8614	1.50352e+07	23.4966	23.6998	24.0297	23.947	1.50352e+07	23.4974	23.5581	23.9422	24.0045	1.50352e+07	0	58.561	18	10	54	0	10	203.5
A0A7I4Y0I8	Cytochrome c oxidase subunit VIc OS=Haemonchus contortus OX=6289 PE=4 SV=1	Cytochrome c oxidase subunit VIc	24.7859	24.6233	24.8304	24.9147	2.72033e+07	24.4674	24.4438	24.6853	25.0571	2.72033e+07	24.6944	24.438	24.7646	24.8976	2.72033e+07	24.6483	24.4282	24.7186	24.9051	2.72033e+07	0	58.535	44	7	55	7	7	230.22
A0A7I4Z6E4	CSD domain-containing protein OS=Haemonchus contortus OX=6289 PE=4 SV=1	CSD domain-containing protein	25.4231	25.7521	24.6181	24.646	3.48377e+07	25.4263	25.7201	24.6157	24.6677	3.48377e+07	25.386	25.5229	24.6649	24.6321	3.48377e+07	25.4228	25.3046	24.509	24.6032	3.48377e+07	0	58.527	41	9	54	8	9	180.55
A0A7I4Y0U0	gamma-butyrobetaine dioxygenase OS=Haemonchus contortus OX=6289 PE=3 SV=1	gamma-butyrobetaine dioxygenase	23.2648	23.4417	23.7566	23.9119	1.31879e+07	23.0109	23.5127	23.7416	23.9889	1.31879e+07	23.6138	23.7762	23.8509	23.9304	1.31879e+07	23.5617	24.0023	23.6625	23.8409	1.31879e+07	0	58.506	34	14	33	14	14	109.21
A0A7I4YZ42	Large ribosomal subunit protein uL13 OS=Haemonchus contortus OX=6289 PE=3 SV=1	Large ribosomal subunit protein uL13	26.6675	26.9882	26.1002	26.2243	9.97124e+07	26.8471	27.0653	26.2745	26.3384	9.97124e+07	26.878	27.0526	26.2072	26.2453	9.97124e+07	26.9007	26.6776	26.1824	26.2002	9.97124e+07	0	58.374	49	13	154	13	13	456.3
A0A7I4Y4V0	Ribokinase OS=Haemonchus contortus OX=6289 PE=3 SV=1	Ribokinase	23.659	23.7007	23.9478	23.7385	1.48015e+07	23.8441	23.9528	24.1706	23.7672	1.48015e+07	23.7522	23.794	23.6944	23.6753	1.48015e+07	23.8754	23.73	23.7861	23.6941	1.48015e+07	0	58.357	35	10	41	10	10	166.03
A0A7I4YW49	Disks large 1 tumor suppressor protein OS=Haemonchus contortus OX=6289 PE=3 SV=1	Disks large 1 tumor suppressor protein	21.9051	22.2235	22.6163	22.3718	5.53374e+06	21.9221	22.399	22.5129	22.395	5.53374e+06	21.9588	22.2753	22.5116	22.4472	5.53374e+06	22.1069	22.1089	22.5181	22.3277	5.53374e+06	0	58.265	13	12	44	12	12	147.96
A0A7I4YDU6	CAP OS=Haemonchus contortus OX=6289 PE=4 SV=1	CAP	23.0091	23.3882	23.836	23.8862	1.31638e+07	23.0971	23.4979	23.898	24.0157	1.31638e+07	23.2218	23.3166	23.7904	23.8943	1.31638e+07	22.9253	22.9941	23.8752	23.7711	1.31638e+07	0	58.249	20	16	48	16	16	153.95
A0A7I4YFK2	ATP-binding cassette sub-family E member 1 OS=Haemonchus contortus OX=6289 PE=4 SV=1	ATP-binding cassette sub-family E member 1	24.7294	24.7794	24.6571	24.8299	2.77936e+07	24.6353	24.7087	24.7022	24.8103	2.77936e+07	24.7468	24.6615	24.7592	24.8274	2.77936e+07	24.6526	24.6577	24.7457	24.8538	2.77936e+07	0	57.978	17	10	53	9	10	208.94
A0A7I4Y7L5	ATP synthase-coupling factor 6, mitochondrial OS=Haemonchus contortus OX=6289 PE=3 SV=1	ATP synthase-coupling factor 6, mitochondrial	26.8444	26.6414	26.4759	26.3888	9.54284e+07	26.701	26.778	26.3737	26.5572	9.54284e+07	26.1443	26.8211	26.364	26.4843	9.54284e+07	26.608	26.7986	26.3617	26.4979	9.54284e+07	0	57.625	52	8	74	8	8	268.54
A0A7I4YNA6	Isocitrate dehydrogenase [NADP] OS=Haemonchus contortus OX=6289 PE=3 SV=1	Isocitrate dehydrogenase [NADP]	24.4468	24.5989	24.5435	24.6001	2.19412e+07	24.2337	24.3397	24.5204	24.428	2.19412e+07	24.3803	24.2845	24.539	24.2753	2.19412e+07	24.2276	24.1887	24.5762	24.41	2.19412e+07	0	57.5	26	12	41	9	12	136.91
A0A7I4YZA6	Carn_acyltransf domain-containing protein OS=Haemonchus contortus OX=6289 PE=3 SV=1	Carn_acyltransf domain-containing protein	22.7079	23.1262	25.0944	25.3029	2.3842e+07	22.6061	23.0528	24.8097	25.0755	2.3842e+07	22.507	22.6417	24.7272	25.0776	2.3842e+07	22.555	22.6078	24.7379	25.068	2.3842e+07	0	57.458	17	11	55	10	11	174.1
A0A7I4XUN9	Pept_C1 domain-containing protein OS=Haemonchus contortus OX=6289 PE=3 SV=1	Pept_C1 domain-containing protein	23.9288	24.2988	23.5469	23.4969	1.61132e+07	24.2105	24.227	23.6754	23.6104	1.61132e+07	24.0317	24.1554	23.5601	23.5442	1.61132e+07	24.0941	24.182	23.6062	23.5143	1.61132e+07	0	57.375	19	5	41	5	5	190.45
A0A7I4YZ02	glycogenin glucosyltransferase OS=Haemonchus contortus OX=6289 PE=3 SV=1	glycogenin glucosyltransferase	21.122	21.616	19.7596	20.0952	1.75461e+06	21.2154	21.4309	19.7893	20.1785	1.75461e+06	21.3252	21.3177	19.8482	20.1507	1.75461e+06	21.2052	21.1031	19.5583	20.0812	1.75461e+06	0	57.295	16	7	69	0	1	243.36
A0A7I4Y6L2	NADH dehydrogenase [ubiquinone] 1 beta subcomplex subunit 5, mitochondrial OS=Haemonchus contortus OX=6289 PE=3 SV=1	NADH dehydrogenase [ubiquinone] 1 beta subcomplex subunit 5, mitochondrial	24.6001	24.4897	24.1953	24.4034	2.35957e+07	24.5189	24.5741	24.2143	24.4327	2.35957e+07	24.6691	24.4488	24.2957	24.398	2.35957e+07	24.4386	24.3818	24.4187	24.3793	2.35957e+07	0	57.262	38	7	52	7	7	213.42
A0A7I4YD86	DUF2059 domain-containing protein OS=Haemonchus contortus OX=6289 PE=4 SV=1	DUF2059 domain-containing protein	24.6295	24.8905	27.4463	27.1401	9.5628e+07	24.7649	25.136	27.3709	27.1706	9.5628e+07	24.5454	24.6585	27.5624	26.7603	9.5628e+07	23.6443	23.7258	27.1448	27.4719	9.5628e+07	0	57.246	43	7	82	7	7	261.67
A0A7I4YN63	Peptidase A22B domain containing protein OS=Haemonchus contortus OX=6289 PE=3 SV=1	Peptidase A22B domain containing protein	24.514	24.582	25.9523	26.0549	4.73201e+07	24.6016	24.8197	25.9003	26.016	4.73201e+07	25.0828	24.9544	25.7689	25.7996	4.73201e+07	25.0981	25.0074	25.9115	25.8764	4.73201e+07	0	57.219	24	10	46	10	10	192.91
A0A7I4XY54	NADH dehydrogenase [ubiquinone] iron-sulfur protein 4, mitochondrial OS=Haemonchus contortus OX=6289 PE=3 SV=1	NADH dehydrogenase [ubiquinone] iron-sulfur protein 4, mitochondrial	25.6696	25.724	25.9337	25.8101	5.91498e+07	25.6643	25.7309	25.8803	25.8052	5.91498e+07	25.7411	25.8087	25.8679	25.8226	5.91498e+07	25.8193	25.7778	25.7889	25.7678	5.91498e+07	0	57.207	57	9	58	9	9	220.55
A0A7I4Y0V3	DUF148 domain-containing protein OS=Haemonchus contortus OX=6289 PE=4 SV=1	DUF148 domain-containing protein	24.1431	24.5078	27.9864	27.9581	1.77349e+08	24.075	24.3054	28.3634	28.0345	1.77349e+08	24.6351	24.8324	28.4191	27.8969	1.77349e+08	23.7444	23.7934	28.1603	28.248	1.77349e+08	0	57.073	39	7	89	7	7	244.27
W6NMU0	Ribosome maturation protein SBDS OS=Haemonchus contortus OX=6289 GN=HCOI_00918100 PE=3 SV=1	Ribosome maturation protein SBDS	24.9889	25.2677	25.3389	25.297	4.42583e+07	25.2836	25.5479	25.4876	25.2995	4.42583e+07	25.2179	25.268	25.5083	25.2881	4.42583e+07	25.3618	25.1755	25.5093	25.3121	4.42583e+07	0	57.07	45	11	47	9	11	176.68
A0A7I5E5J1	Pyruvate kinase OS=Haemonchus contortus OX=6289 PE=3 SV=1	Pyruvate kinase	21.8116	22.6153	23.6956	23.9605	9.64419e+06	22.0222	22.6454	23.6785	23.7634	9.64419e+06	21.8253	21.9762	23.7922	23.7535	9.64419e+06	22.0772	22.2278	23.6152	24.0149	9.64419e+06	0	57.01	26	12	39	8	8	150.05
A0A7I4YN51	Plug_translocon domain-containing protein OS=Haemonchus contortus OX=6289 PE=3 SV=1	Plug_translocon domain-containing protein	26.1844	25.7564	25.1945	25.2538	4.90365e+07	25.9745	25.623	25.1044	25.2321	4.90365e+07	26.0673	25.7708	25.1997	25.2385	4.90365e+07	26.1137	25.9084	25.1777	25.2953	4.90365e+07	0	56.98	16	8	66	5	8	227.27
A0A7I4YVG3	Acetyltransferase component of pyruvate dehydrogenase complex OS=Haemonchus contortus OX=6289 PE=3 SV=1	Acetyltransferase component of pyruvate dehydrogenase complex	17.9524	18.3129	17.9687	18.0825	285550											17.7435	17.9448	18.2136	18.4597	285550	0	56.972	12	8	67	3	3	224.48
A0A7I4YBY6	GDP-L-fucose synthase OS=Haemonchus contortus OX=6289 PE=3 SV=1	GDP-L-fucose synthase	25.865	26.1138	25.8591	26.0281	6.49195e+07	25.9861	26.2398	25.8616	26.0023	6.49195e+07	25.9398	25.8515	25.9556	26.0918	6.49195e+07	25.8582	25.9605	25.7882	26.0159	6.49195e+07	0	56.747	31	11	50	10	11	180.64
A0A7I4Y2A0	WD_REPEATS_REGION domain-containing protein OS=Haemonchus contortus OX=6289 PE=3 SV=1	WD_REPEATS_REGION domain-containing protein	22.7317	23.029	22.7853	22.7659	7.209e+06	22.6206	22.9891	22.7223	22.6836	7.209e+06	22.707	22.7184	22.7623	22.7759	7.209e+06	22.6175	22.6458	22.675	22.7721	7.209e+06	0	56.717	17	13	28	13	13	106.41
A0A7I4Y311	S-methyl-5'-thioadenosine phosphorylase OS=Haemonchus contortus OX=6289 PE=3 SV=1	S-methyl-5'-thioadenosine phosphorylase	26.2422	25.8893	25.2533	25.316	5.66534e+07	26.2317	25.7798	25.4298	25.2794	5.66534e+07	26.3449	26.0969	25.323	25.3106	5.66534e+07	26.2678	26.1676	25.335	25.3213	5.66534e+07	0	56.697	31	7	45	7	7	213.67
A0A7I4XZK8	Aspartyl protease inhibitor; Proteinase inhibitor I33 domain containing protein OS=Haemonchus contortus OX=6289 PE=3 SV=1	Aspartyl protease inhibitor; Proteinase inhibitor I33 domain containing protein	24.3519	24.6437	25.2695	25.4828	3.5853e+07	24.4817	24.8058	25.2762	25.5978	3.5853e+07	24.4942	24.8623	25.3368	25.6283	3.5853e+07	24.6152	25.4412	25.1003	25.6094	3.5853e+07	0	56.644	24	7	53	7	7	253.62
A0A6F7NQ56	Ras-related protein Rab-8A OS=Haemonchus contortus OX=6289 PE=3 SV=1	Ras-related protein Rab-8A	22.1656	22.3582	21.7993	22.1369	3.70302e+06	21.8608	22.1117	21.6764	21.7247	3.70302e+06	22.0151	22.0675	21.5899	21.7821	3.70302e+06	21.638	21.6412	21.7639	21.4743	3.70302e+06	0	56.592	40	8	67	4	4	230.97
A0A7I4YE55	ML domain-containing protein OS=Haemonchus contortus OX=6289 PE=3 SV=1	ML domain-containing protein	25.9487	25.7717	25.0472	24.9862	4.82466e+07	25.7121	25.7104	25.0525	24.9731	4.82466e+07	25.7576	25.969	24.9812	24.9681	4.82466e+07	25.7187	25.8501	25.1027	25.0471	4.82466e+07	0	56.451	46	6	49	6	6	189.41
A0A7I4Z4W9	Pribosyltran_N domain-containing protein OS=Haemonchus contortus OX=6289 PE=3 SV=1	Pribosyltran_N domain-containing protein	24.705	24.6631	24.7192	24.7287	2.54743e+07	24.5651	24.5214	24.7091	24.7723	2.54743e+07	24.6952	24.6284	24.7155	24.6778	2.54743e+07	24.5366	24.4359	24.6687	24.7731	2.54743e+07	0	56.388	37	13	45	12	13	156.2
A0A7I4YQS6	Serine/threonine protein phosphatase 2A regulatory subunit OS=Haemonchus contortus OX=6289 PE=3 SV=1	Serine/threonine protein phosphatase 2A regulatory subunit	23.0444	22.9392	23.3129	23.3598	9.42758e+06	22.8466	22.864	23.3843	23.4873	9.42758e+06	22.8202	22.8399	23.3853	23.3785	9.42758e+06	22.8988	22.8574	23.3242	23.3886	9.42758e+06	0	56.384	19	9	37	8	8	140.08
A0A7I4XYC5	Calponin-homology (CH) domain-containing protein OS=Haemonchus contortus OX=6289 PE=4 SV=1	Calponin-homology (CH) domain-containing protein	23.7145	23.6547	24.2454	24.2254	1.6202e+07	23.6418	23.9062	24.1101	24.1687	1.6202e+07	23.6296	23.6825	24.2361	24.1902	1.6202e+07	23.565	23.592	24.0801	24.1915	1.6202e+07	0	56.381	51	6	55	6	6	207.18
A0A7I4XYK4	RanBD1 domain-containing protein OS=Haemonchus contortus OX=6289 PE=4 SV=1	RanBD1 domain-containing protein	24.294	24.7044	23.5766	23.6732	1.80881e+07	24.5016	24.7184	23.6269	23.6806	1.80881e+07	24.6635	24.5415	23.5843	23.5764	1.80881e+07	24.6528	24.666	23.5239	23.734	1.80881e+07	0	56.344	15	16	47	16	16	147.74
A0A7I4Y5I5	Large ribosomal subunit protein eL30 OS=Haemonchus contortus OX=6289 PE=3 SV=1	Large ribosomal subunit protein eL30	24.2071	24.4849	23.8935	23.9374	2.04124e+07	24.5689	24.5636	24.1636	24.0362	2.04124e+07	24.2606	24.7055	24.0514	24.0956	2.04124e+07	24.7494	24.4871	24.1185	24.1241	2.04124e+07	0	56.307	60	6	76	5	6	218.51
A0A7I5ED67	KH domain-containing protein OS=Haemonchus contortus OX=6289 PE=4 SV=1	KH domain-containing protein	22.1134	22.338	21.7665	21.7854	4.19811e+06	21.9714	22.3013	21.6876	21.7048	4.19811e+06	22.0103	22.0975	21.7918	21.7455	4.19811e+06	22.0615	22.1804	21.7505	21.8095	4.19811e+06	0	56.194	21	8	41	0	4	172.27
U6PBQ6	Large ribosomal subunit protein uL29 OS=Haemonchus contortus OX=6289 GN=HCOI_01527800 PE=3 SV=1	Large ribosomal subunit protein uL29	26.1475	26.4457	25.3274	25.3491	6.59897e+07	26.2231	26.4963	25.3896	25.4285	6.59897e+07	26.331	26.4362	25.3335	25.3639	6.59897e+07	25.8589	25.7686	25.5857	25.3909	6.59897e+07	0	56.189	33	5	69	5	5	257.31
A0A7I5EBU5	Putative cytochrome c OS=Haemonchus contortus OX=6289 PE=3 SV=2	Putative cytochrome c	26.3202	25.708	26.0764	26.0282	7.06187e+07	26.2276	25.5405	26.092	26.1976	7.06187e+07	26.2711	26.1264	26.0067	26.0803	7.06187e+07	26.2144	26.0706	25.8998	26.1243	7.06187e+07	0	56.171	47	6	72	5	6	268.2
A0A7I4YGW9	Tumor protein D54 OS=Haemonchus contortus OX=6289 PE=3 SV=1	Tumor protein D54	24.8619	25.083	25.0273	25.2178	3.51038e+07	24.9568	25.0594	25.1811	25.3542	3.51038e+07	24.729	25.201	25.0364	25.2522	3.51038e+07	24.8371	25.005	25.0664	25.3428	3.51038e+07	0	56.161	43	7	51	7	7	223.51
A0A7I4YI54	Ubiquitin fusion degradation protein 1 homolog OS=Haemonchus contortus OX=6289 PE=3 SV=1	Ubiquitin fusion degradation protein 1 homolog	23.0593	23.2167	22.8452	23.1089	8.24504e+06	22.787	23.1721	22.7942	23.2355	8.24504e+06	23.0832	22.9487	22.8583	23.0088	8.24504e+06	23.1247	23.0555	22.6744	23.0299	8.24504e+06	0	55.973	40	10	23	10	10	91.21
A0A7I4YY48	Aminopeptidase OS=Haemonchus contortus OX=6289 PE=3 SV=1	Aminopeptidase						22.6714	22.0735	22.1219	21.7836	4.78966e+06	22.7657	22.4761	21.769	21.6652	4.78966e+06	22.7959	22.3803	21.8451	21.7918	4.78966e+06	0	55.881	14	16	109	5	5	310.75
A0A7I4XTV2	Pept_C1 domain-containing protein OS=Haemonchus contortus OX=6289 PE=3 SV=1	Pept_C1 domain-containing protein						20.5259	20.6509	20.2352	20.3246	1.53006e+06	20.556	21.0808	20.0212	19.6247	1.53006e+06	20.5257	20.8838	19.9436	19.7074	1.53006e+06	0	55.733	15	6	81	1	1	321.29
A0A7I4Y5G9	acid phosphatase OS=Haemonchus contortus OX=6289 PE=3 SV=1	acid phosphatase	23.865	23.333	21.7172	21.9469	6.83709e+06	23.8686	23.614	21.3695	22.0163	6.83709e+06	23.9596	23.2229	21.3817	21.8139	6.83709e+06	23.708	23.0497	21.4928	21.8543	6.83709e+06	0	55.675	17	7	37	0	2	156.79
A0A7I4Y7Z9	Plakophilin-4 OS=Haemonchus contortus OX=6289 PE=4 SV=1	Plakophilin-4	22.776	23.077	23.876	24.0309	1.25622e+07	23.0755	23.3015	24.0237	24.2127	1.25622e+07	22.9234	23.0896	24.0868	24.175	1.25622e+07	23.1433	23.0641	23.9934	24.0831	1.25622e+07	0	55.543	36	8	47	8	8	161.97
A0A7I4YMY3	Phosphotransferase OS=Haemonchus contortus OX=6289 PE=3 SV=2	Phosphotransferase	23.3568	23.7242	24.9122	25.142	2.55129e+07	23.4752	23.491	24.8797	25.1843	2.55129e+07	23.6888	23.7331	25.0446	24.9968	2.55129e+07	23.5984	23.684	24.8629	25.2825	2.55129e+07	0	55.419	21	13	47	0	12	167.39
A0A7I4YE95	Nuclear migration protein nudC OS=Haemonchus contortus OX=6289 PE=3 SV=1	Nuclear migration protein nudC	24.488	24.3796	23.4341	23.4053	1.60387e+07	24.4289	24.2703	23.6068	23.454	1.60387e+07	24.4131	24.3166	23.4733	23.2516	1.60387e+07	24.3488	24.2427	23.6193	23.612	1.60387e+07	0	55.375	32	12	46	9	10	164.89
A0A7I4Y254	Methenyltetrahydrofolate cyclohydrolase OS=Haemonchus contortus OX=6289 PE=3 SV=1	Methenyltetrahydrofolate cyclohydrolase	25.4626	25.486	24.5825	24.6444	3.70265e+07	25.411	25.4779	24.6836	24.7636	3.70265e+07	25.4745	25.405	24.6211	24.7137	3.70265e+07	25.4925	25.491	24.7631	24.8172	3.70265e+07	0	55.306	29	10	56	10	10	196.26
A0A7I4XRH6	Arylesterase OS=Haemonchus contortus OX=6289 PE=3 SV=1	Arylesterase	23.5753	23.6554	23.8179	23.7484	1.27653e+07	23.2767	23.5577	23.7107	23.7035	1.27653e+07	23.4048	23.2837	23.7669	23.7132	1.27653e+07	23.279	23.2654	23.795	23.7695	1.27653e+07	0	55.249	34	10	39	10	10	151.95
A0A7I4Y222	Malate dehydrogenase OS=Haemonchus contortus OX=6289 PE=3 SV=1	Malate dehydrogenase	23.4181	23.7899	24.9851	25.2233	2.43821e+07	23.55	23.773	25.054	25.0909	2.43821e+07	23.6511	23.6978	25.0688	25.0348	2.43821e+07	23.3051	23.3775	24.9051	25.3965	2.43821e+07	0	55.2	32	10	55	9	9	193.49
U6PA59	Cap-44 OS=Haemonchus contortus OX=6289 PE=2 SV=1	Cap-44	24.1112	24.1389	23.9092	24.0718	1.68816e+07	24.1583	24.172	24.0884	24.1338	1.68816e+07	23.9597	23.8828	24.0344	24.1562	1.68816e+07	24.1406	24.1413	23.8535	24.0991	1.68816e+07	0	55.176	28	11	37	11	11	138.43
A0A7I4Y8U2	KOW domain-containing protein OS=Haemonchus contortus OX=6289 PE=3 SV=1	KOW domain-containing protein	26.4229	26.7534	25.6924	25.7749	7.62004e+07	26.6103	26.7158	25.8328	25.8629	7.62004e+07	26.5504	26.7219	25.7315	25.851	7.62004e+07	26.8356	26.4575	25.6844	25.8388	7.62004e+07	0	55.174	43	8	96	8	8	293.93
A0A7I5EES8	Ion_trans_2 domain-containing protein OS=Haemonchus contortus OX=6289 PE=4 SV=1	Ion_trans_2 domain-containing protein	23.4626	23.7217	23.4389	23.5375	1.32031e+07	23.5285	23.8135	23.612	23.8658	1.32031e+07	23.6602	23.5509	23.7589	23.8865	1.32031e+07	23.4152	23.4533	23.7287	23.689	1.32031e+07	0	55.159	44	9	31	3	9	123.81
A0A7I4YVB5	Pept_C1 domain-containing protein OS=Haemonchus contortus OX=6289 PE=3 SV=1	Pept_C1 domain-containing protein	25.4448	25.4663	24.3027	24.3475	3.01071e+07	25.3676	25.347	24.2641	24.4275	3.01071e+07	25.4139	25.4164	24.1861	24.2401	3.01071e+07	25.388	25.5679	24.0448	24.2686	3.01071e+07	0	54.933	21	9	66	9	9	215.15
A0A7I4YEJ0	Uncharacterized protein OS=Haemonchus contortus OX=6289 PE=4 SV=1	Uncharacterized protein	26.8947	26.8172	25.5537	25.5653	8.55895e+07	27.2084	26.7134	25.7936	25.4666	8.55895e+07	26.7325	27.0474	25.8859	25.6262	8.55895e+07	26.9919	26.9905	25.7055	25.6443	8.55895e+07	0	54.926	32	5	55	5	5	196.39
A0A7I5E5Z7	NADH dehydrogenase [ubiquinone] 1 alpha subcomplex subunit 13 OS=Haemonchus contortus OX=6289 PE=3 SV=1	NADH dehydrogenase [ubiquinone] 1 alpha subcomplex subunit 13	25.7065	25.4367	25.2258	25.2264	4.33227e+07	25.5251	25.3659	25.083	25.2344	4.33227e+07	25.7113	25.5255	25.2951	25.2511	4.33227e+07	25.7775	25.5581	25.2657	25.1854	4.33227e+07	0	54.892	30	6	47	6	6	156.14
A0A7I4YJK4	G3BP-like protein OS=Haemonchus contortus OX=6289 PE=4 SV=1	G3BP-like protein	23.5433	23.9523	22.9482	22.9739	1.15478e+07	23.5043	23.8359	22.9532	23.0166	1.15478e+07	23.6428	23.7553	23.027	23.0712	1.15478e+07	23.5002	23.5434	22.8252	22.9343	1.15478e+07	0	54.874	27	11	37	11	11	134.89
A0A7I4YMF0	Phosphoacetylglucosamine mutase OS=Haemonchus contortus OX=6289 PE=3 SV=1	Phosphoacetylglucosamine mutase	23.7988	23.9429	22.9295	23.044	1.09892e+07	23.773	24.0251	22.8184	22.9129	1.09892e+07	23.7292	23.8278	22.9714	22.9951	1.09892e+07	23.699	23.8346	22.8313	23.0461	1.09892e+07	0	54.793	22	11	37	11	11	136.31
A0A7I4XTR5	Small ribosomal subunit protein uS10 OS=Haemonchus contortus OX=6289 PE=3 SV=1	Small ribosomal subunit protein uS10	26.1935	26.3153	25.1946	25.0298	5.68777e+07	26.3497	26.359	25.3057	25.1207	5.68777e+07	26.2263	26.2716	25.3835	25.083	5.68777e+07	26.5213	26.2769	25.277	24.9248	5.68777e+07	0	54.723	42	6	78	5	6	250.02
A0A7I4Z463	Ribosomal protein L19 OS=Haemonchus contortus OX=6289 PE=3 SV=1	Ribosomal protein L19	26.5779	27.0766	26.0275	26.0511	9.82357e+07	26.8125	27.0939	26.0737	26.0681	9.82357e+07	26.8556	27.1314	26.0521	26.1131	9.82357e+07	26.9748	26.7393	25.9923	26.1197	9.82357e+07	0	54.565	36	9	90	9	9	290.1
A0A7I4YF12	ABC transporter domain-containing protein OS=Haemonchus contortus OX=6289 PE=4 SV=1	ABC transporter domain-containing protein	23.5786	23.7635	22.8464	22.9431	9.87188e+06	23.5939	23.86	22.7494	22.9213	9.87188e+06	23.427	23.5577	22.9094	23.0623	9.87188e+06	23.4157	23.5917	22.8449	23.0217	9.87188e+06	0	54.556	8	14	35	5	14	113.92
A0A7I4Y320	SHSP domain-containing protein OS=Haemonchus contortus OX=6289 PE=3 SV=1	SHSP domain-containing protein	25.8952	25.9473	27.0476	27.1035	1.0964e+08	26.0657	26.0527	27.1467	27.0684	1.0964e+08	25.7901	26.0885	26.8483	26.9463	1.0964e+08	25.8345	25.9701	26.9796	27.0665	1.0964e+08	0	54.412	56	8	60	8	8	251.79
A0A7I4Y022	Double-stranded RNA-binding domain containing protein OS=Haemonchus contortus OX=6289 PE=4 SV=1	Double-stranded RNA-binding domain containing protein	23.9629	23.9227	23.3324	23.4608	1.31847e+07	24.0117	23.8838	23.3054	23.3843	1.31847e+07	23.6825	23.6053	23.634	23.6615	1.31847e+07	23.7971	23.7814	23.4668	23.6466	1.31847e+07	0	54.379	16	14	35	14	14	128.22
A0A7I5E9D3	Secreted RxLR effector peptide protein OS=Haemonchus contortus OX=6289 PE=4 SV=1	Secreted RxLR effector peptide protein	23.8554	24.2291	27.0022	27.0773	7.71208e+07	23.9769	24.3365	26.9399	27.1681	7.71208e+07	24.37	24.5103	26.8488	26.939	7.71208e+07	23.9899	23.9353	26.6672	27.133	7.71208e+07	0	54.375	39	7	92	6	6	317.48
A0A7I4XTX3	CHORD domain-containing protein 1 OS=Haemonchus contortus OX=6289 PE=4 SV=1	CHORD domain-containing protein 1	24.2234	24.4469	23.7505	23.665	1.60711e+07	24.2141	24.2942	23.6831	23.6816	1.60711e+07	24.2119	24.2934	23.5714	23.6455	1.60711e+07	24.2075	24.2241	23.6207	23.6609	1.60711e+07	0	54.254	35	10	39	10	10	168.09
A0A7I5EAR3	Short-chain dehydrogenase reductase SDR domain containing protein OS=Haemonchus contortus OX=6289 PE=3 SV=1	Short-chain dehydrogenase reductase SDR domain containing protein	24.703	24.9704	24.3981	24.2923	2.48538e+07	24.7565	24.8895	24.4051	24.2528	2.48538e+07	24.8277	24.7104	24.4667	24.3154	2.48538e+07	24.8545	24.6728	24.3377	24.3961	2.48538e+07	0	54.191	48	9	43	9	9	157.65
A0A7I4Y035	Dynamin-like GTPase OPA1, mitochondrial OS=Haemonchus contortus OX=6289 PE=4 SV=1	Dynamin-like GTPase OPA1, mitochondrial	23.7443	24.0116	23.8037	23.7906	1.51033e+07	23.656	24.0013	23.7403	23.7801	1.51033e+07	23.8458	23.9447	23.8468	23.9015	1.51033e+07	23.7408	23.7432	23.8162	23.8263	1.51033e+07	0	54.15	15	15	45	12	15	144.75
A0A7I4YEF6	10 kDa heat shock protein, mitochondrial OS=Haemonchus contortus OX=6289 PE=3 SV=1	10 kDa heat shock protein, mitochondrial	26.8807	26.6033	26.5378	26.1666	1.07716e+08	26.7555	26.6203	26.4118	26.123	1.07716e+08	26.9632	26.5289	26.2569	26.1775	1.07716e+08	27.0055	26.8687	26.3297	26.3534	1.07716e+08	0	53.993	73	8	66	7	8	215.81
A0A7I4Y6M2	ATP synthase subunit e, mitochondrial OS=Haemonchus contortus OX=6289 PE=3 SV=2	ATP synthase subunit e, mitochondrial	24.089	24.2592	23.9048	23.7435	1.69859e+07	24.1309	24.2923	23.898	23.8038	1.69859e+07	24.0793	24.0865	23.9724	23.7946	1.69859e+07	24.1848	24.1551	23.9046	23.7377	1.69859e+07	0	53.763	53	8	39	8	8	173.77
A0A7I4YAM8	GrpE protein homolog OS=Haemonchus contortus OX=6289 PE=3 SV=1	GrpE protein homolog	24.6089	24.616	24.2356	24.4514	2.72262e+07	24.636	25.0481	24.3898	24.51	2.72262e+07	24.3949	24.7016	24.2514	24.4667	2.72262e+07	24.756	24.7304	24.4451	24.4268	2.72262e+07	0	53.742	37	9	47	9	9	175.08
A0A7I4XY44	40S ribosomal protein S26 OS=Haemonchus contortus OX=6289 PE=3 SV=1	40S ribosomal protein S26	25.1168	25.6191	24.8663	24.9387	3.8804e+07	25.8294	25.7728	25.0051	25.1037	3.8804e+07	25.6698	25.7182	24.9378	25.0239	3.8804e+07	25.8844	25.0136	24.8156	25.0216	3.8804e+07	0	53.703	42	5	43	4	5	193.61
A0A7I4XZR6	Gamma interferon inducible lysosomal thiol reductase GILT OS=Haemonchus contortus OX=6289 PE=3 SV=1	Gamma interferon inducible lysosomal thiol reductase GILT	25.8402	25.9181	25.8817	25.9127	6.19081e+07	25.7888	25.8537	25.8364	25.8806	6.19081e+07	25.8316	25.9641	25.8308	25.8756	6.19081e+07	26.0672	26.0892	25.827	25.9001	6.19081e+07	0	53.636	37	8	44	8	8	171.67
A0A7I4XTX4	Pept_C1 domain-containing protein OS=Haemonchus contortus OX=6289 PE=3 SV=1	Pept_C1 domain-containing protein	24.3183	24.7805	23.741	23.8449	2.01295e+07	24.3472	24.4898	23.6351	23.9434	2.01295e+07	24.4126	24.7667	23.9045	24.0611	2.01295e+07	24.4523	24.5341	23.6458	23.9152	2.01295e+07	0	53.555	30	8	43	7	7	169.24
A0A7I4YQ96	NADH dehydrogenase [ubiquinone] 1 alpha subcomplex subunit 5 OS=Haemonchus contortus OX=6289 PE=3 SV=1	NADH dehydrogenase [ubiquinone] 1 alpha subcomplex subunit 5	25.2099	25.571	25.6331	25.8779	5.59553e+07	25.6857	25.8189	25.9468	26.0082	5.59553e+07	25.3739	25.7585	25.8403	25.9145	5.59553e+07	25.7265	25.3312	25.819	25.9264	5.59553e+07	0	53.527	45	6	61	6	6	248.68
A0A7I4Y5M0	ATP-synt_DE_N domain-containing protein OS=Haemonchus contortus OX=6289 PE=3 SV=1	ATP-synt_DE_N domain-containing protein	25.9303	26.21	25.9329	26.0104	6.3806e+07	25.9226	26.4351	26.0091	25.9765	6.3806e+07	25.8092	26.1314	25.8168	25.9674	6.3806e+07	25.9395	25.8754	25.816	25.8644	6.3806e+07	0	53.358	56	7	56	7	7	209.74
A0A7I4YLX4	RRM domain-containing protein OS=Haemonchus contortus OX=6289 PE=4 SV=1	RRM domain-containing protein	23.3465	23.753	22.2668	22.3566	8.47684e+06	23.5766	23.746	22.1162	22.1525	8.47684e+06	23.4974	23.5605	22.2686	22.2248	8.47684e+06	23.6194	23.5825	22.1722	22.273	8.47684e+06	0	53.302	15	12	36	12	12	112.38
W6NGR7	Small ribosomal subunit protein uS12 OS=Haemonchus contortus OX=6289 GN=HCOI_01977100 PE=3 SV=1	Small ribosomal subunit protein uS12	26.0014	26.5677	25.4514	25.9452	7.8514e+07	26.4595	26.6746	25.7738	25.8354	7.8514e+07	26.052	26.6351	25.6738	25.7958	7.8514e+07	26.5649	26.2338	25.8601	25.8765	7.8514e+07	0	53.172	43	4	39	4	4	171.61
A0A7I4Z8W6	Pept_C1 domain-containing protein OS=Haemonchus contortus OX=6289 PE=3 SV=1	Pept_C1 domain-containing protein	23.3733	23.465	23.2501	22.9367	1.04071e+07	23.4159	23.3262	23.2092	23.0028	1.04071e+07	23.4897	23.4829	23.1618	22.8288	1.04071e+07	23.1902	23.3784	23.2687	22.7807	1.04071e+07	0	53.042	17	5	32	5	5	115.71
A0A7I4Y0U2	Eukaryotic translation initiation factor 3 subunit H OS=Haemonchus contortus OX=6289 PE=3 SV=1	Eukaryotic translation initiation factor 3 subunit H	24.1363	24.5137	23.7691	23.9776	1.78368e+07	24.1845	24.386	24.0355	24.1309	1.78368e+07	24.1418	24.2892	24.044	24.1582	1.78368e+07	24.2636	24.2961	24.0159	24.1602	1.78368e+07	0	53.012	27	12	47	12	12	143.66
A0A7I4YDG0	Secreted protein OS=Haemonchus contortus OX=6289 PE=4 SV=1	Secreted protein	25.5694	26.0521	23.7019	23.8355	3.75579e+07	25.6155	26.4381	23.7554	23.7657	3.75579e+07	25.4891	26.3285	23.5495	23.5769	3.75579e+07	25.5273	26.3805	23.4382	23.5421	3.75579e+07	0	52.891	49	9	39	9	9	155.27
A0A7I4YCA3	Transthyretin-like family protein OS=Haemonchus contortus OX=6289 PE=3 SV=1	Transthyretin-like family protein	23.5939	23.9846	23.5857	23.8377	1.36819e+07	23.4311	24.0716	23.7841	23.9214	1.36819e+07	23.4587	24.0591	23.7257	23.8464	1.36819e+07	23.2694	23.4158	23.9078	24.223	1.36819e+07	0	52.858	31	5	30	5	5	129.51
A0A7I4YQQ9	GLOBIN domain-containing protein OS=Haemonchus contortus OX=6289 PE=3 SV=1	GLOBIN domain-containing protein	26.0691	26.1471	23.1536	23.5268	4.20543e+07	26.5199	24.7542	23.1121	23.5804	4.20543e+07	26.7204	25.9262	23.4919	23.9132	4.20543e+07	26.7423	25.2067	23.3722	24.0702	4.20543e+07	0	52.785	41	6	50	6	6	203.18
A0A7I4Z051	Calcium-binding protein 39 OS=Haemonchus contortus OX=6289 PE=3 SV=1	Calcium-binding protein 39	25.0219	24.9893	24.8808	24.913	3.15905e+07	24.8684	24.9071	24.8182	24.869	3.15905e+07	24.8757	24.9922	24.9078	24.8994	3.15905e+07	24.8177	24.9188	24.8665	24.8892	3.15905e+07	0	52.767	47	15	45	13	15	158
A0A7I4YLT0	40S ribosomal protein S25 OS=Haemonchus contortus OX=6289 PE=3 SV=1	40S ribosomal protein S25	25.6159	25.6436	24.8367	24.9649	4.13214e+07	25.848	25.6323	24.9424	25.0047	4.13214e+07	25.7201	25.6377	24.9696	25.0646	4.13214e+07	25.8482	25.4106	24.8881	25.0032	4.13214e+07	0	52.726	37	4	57	4	4	239.91
A0A7I4XX80	Guanine nucleotide-binding protein G(O) subunit alpha OS=Haemonchus contortus OX=6289 PE=4 SV=1	Guanine nucleotide-binding protein G(O) subunit alpha	22.0572	22.2253	23.0266	23.0404	6.424e+06	22.058	22.4347	22.8261	22.8529	6.424e+06	22.1325	22.2756	22.9885	22.9468	6.424e+06	22.066	22.1434	22.925	22.786	6.424e+06	0	52.638	34	10	34	7	8	126.3
A0A7I5E7G9	NADAR domain-containing protein OS=Haemonchus contortus OX=6289 PE=4 SV=1	NADAR domain-containing protein	24.2349	24.4065	23.1734	23.1942	1.5137e+07	23.9498	24.3754	23.1672	23.1802	1.5137e+07	24.1082	24.1376	23.0728	23.0941	1.5137e+07	24.0019	24.1183	23.3188	23.2866	1.5137e+07	0	52.628	28	13	41	2	13	140.1
A0A7I4XWK1	non-specific serine/threonine protein kinase OS=Haemonchus contortus OX=6289 PE=3 SV=1	non-specific serine/threonine protein kinase	23.0375	23.1415	22.9485	23.0576	8.19136e+06	22.934	23.0955	22.8753	22.976	8.19136e+06	22.9408	23.0337	23.0036	23.0416	8.19136e+06	23.0834	23.0319	22.9093	23.0448	8.19136e+06	0	52.595	33	11	36	9	11	125.83
A0A7I5E848	Phenylalanine--tRNA ligase beta subunit OS=Haemonchus contortus OX=6289 PE=3 SV=1	Phenylalanine--tRNA ligase beta subunit	24.2078	24.315	23.8056	23.8424	1.65212e+07	24.0711	24.2642	23.7433	23.7598	1.65212e+07	24.1381	24.1208	23.7699	23.7908	1.65212e+07	24.1235	24.1004	23.7447	24.0163	1.65212e+07	0	52.439	22	13	34	12	13	124.51
A0A7I4Y5S8	Major sperm protein OS=Haemonchus contortus OX=6289 PE=4 SV=1	Major sperm protein	23.477	24.0879	25.8994	26.1185	4.29755e+07	23.7978	24.1359	25.978	25.99	4.29755e+07	23.8371	24.0526	26.0226	25.9717	4.29755e+07	23.5982	23.9283	25.8877	26.1755	4.29755e+07	0	52.424	47	10	59	10	10	212.08
A0A7I4YDY8	Uncharacterized protein OS=Haemonchus contortus OX=6289 PE=4 SV=1	Uncharacterized protein	23.6743	23.8942	24.4899	24.4969	1.92101e+07	23.6016	23.8096	24.6006	24.5386	1.92101e+07	23.5621	23.756	24.5571	24.5175	1.92101e+07	23.6175	23.5195	24.57	24.512	1.92101e+07	0	52.413	42	10	36	10	10	148.83
A0A7I5E5X9	NADH dehydrogenase [ubiquinone] 1 beta subcomplex subunit 7 OS=Haemonchus contortus OX=6289 PE=3 SV=1	NADH dehydrogenase [ubiquinone] 1 beta subcomplex subunit 7	25.0736	24.9688	24.7599	24.8176	3.05736e+07	25.0465	24.8242	24.7413	24.6612	3.05736e+07	25.1476	24.8295	24.8071	24.7019	3.05736e+07	25.1057	24.8876	24.6317	24.6692	3.05736e+07	0	52.403	59	6	40	6	6	176.97
W6NAB5	Leucine-rich repeat domain containing protein OS=Haemonchus contortus OX=6289 GN=HCOI_00756900 PE=4 SV=1	Leucine-rich repeat domain containing protein	24.5949	24.9326	24.0101	24.3827	2.12412e+07	24.4902	24.7895	23.9984	24.3719	2.12412e+07	24.6351	24.6681	24.0971	24.3497	2.12412e+07	24.5699	24.4989	24.1545	24.2743	2.12412e+07	0	52.201	16	9	47	9	9	180.69
W6NAW4	FG-GAP and Integrin alpha-2 and Integrin alpha chain domain containing protein OS=Haemonchus contortus OX=6289 GN=HCOI_01903100 PE=3 SV=1	FG-GAP and Integrin alpha-2 and Integrin alpha chain domain containing protein	23.6832	23.9602	24.359	24.3921	1.77458e+07	23.64	23.9239	24.3985	24.3552	1.77458e+07	23.6451	23.7836	24.3934	24.3212	1.77458e+07	23.589	23.6861	24.4782	24.3454	1.77458e+07	0	52.107	12	15	44	15	15	142.99
A0A7I4Y3V0	Translocation protein SEC62 OS=Haemonchus contortus OX=6289 PE=3 SV=1	Translocation protein SEC62	23.7524	24.1022	23.9046	24.0584	1.53366e+07	23.7603	23.926	23.9117	24.0532	1.53366e+07	23.8443	23.7361	23.948	24.0464	1.53366e+07	23.7828	23.6555	23.9631	24.0487	1.53366e+07	0	52.105	26	10	43	10	10	148.36
A0A7I4Z266	6-phosphogluconolactonase OS=Haemonchus contortus OX=6289 PE=3 SV=1	6-phosphogluconolactonase	24.968	24.7804	24.528	24.543	2.77327e+07	24.9507	24.6439	24.5347	24.5588	2.77327e+07	25.0037	24.916	24.5389	24.5911	2.77327e+07	24.9526	24.8974	24.5166	24.6658	2.77327e+07	0	51.973	47	11	47	11	11	171.87
A0A7I4Y653	Transthyretin-like family protein OS=Haemonchus contortus OX=6289 PE=3 SV=1	Transthyretin-like family protein	23.9425	23.8833	23.8998	23.6948	1.64428e+07	24.098	24.068	23.9552	23.7732	1.64428e+07	24.2382	23.8895	24.0547	23.8373	1.64428e+07	24.3108	24.0133	24.0772	23.7364	1.64428e+07	0	51.947	65	10	87	3	4	266.37
A0A7I4XTH6	KH domain-containing protein OS=Haemonchus contortus OX=6289 PE=4 SV=1	KH domain-containing protein	23.1685	23.5545	22.9569	22.878	1.11853e+07	23.4712	23.9112	23.0869	22.9916	1.11853e+07	23.356	23.7854	23.2187	23.1567	1.11853e+07	23.3846	23.3708	23.1277	23.0947	1.11853e+07	0	51.853	27	7	24	7	7	115.43
A0A6F7PN58	ADF-H domain-containing protein OS=Haemonchus contortus OX=6289 PE=3 SV=1	ADF-H domain-containing protein	27.8597	27.7466	27.1794	27.2781	2.04676e+08	27.9056	27.7704	27.2427	27.1341	2.04676e+08	27.8654	28.0043	27.2079	27.286	2.04676e+08	27.8731	27.8913	27.2144	27.281	2.04676e+08	0	51.781	42	7	99	7	7	346.7
A0A7I5E5S0	SAFB-like transcription modulator OS=Haemonchus contortus OX=6289 PE=4 SV=1	SAFB-like transcription modulator	22.526	23.1269	22.245	22.3847	6.47386e+06	22.8213	23.1415	22.4766	22.5234	6.47386e+06	22.5204	22.9247	22.5088	22.52	6.47386e+06	22.9511	22.6076	22.1868	22.4266	6.47386e+06	0	51.754	19	15	46	15	15	129.9
A0A7I4YU84	Calcyclin-binding protein OS=Haemonchus contortus OX=6289 PE=4 SV=1	Calcyclin-binding protein	23.7262	23.9338	23.3175	23.2044	1.19981e+07	23.7287	23.7027	23.2581	23.1316	1.19981e+07	23.567	23.9059	23.231	23.3291	1.19981e+07	23.8387	23.9195	23.1233	23.2558	1.19981e+07	0	51.705	35	8	32	8	8	130.74
A0A7I5ECK0	Glutamate--cysteine ligase OS=Haemonchus contortus OX=6289 PE=3 SV=1	Glutamate--cysteine ligase	22.9815	23.1708	24.6267	24.564	1.73885e+07	22.9915	23.2197	24.589	24.5098	1.73885e+07	23.3206	23.1241	24.672	24.6151	1.73885e+07	23.1045	23.0419	24.5101	24.5458	1.73885e+07	0	51.684	20	16	42	15	16	135.23
A0A7I4YLH7	26S proteasome non-ATPase regulatory subunit 1 OS=Haemonchus contortus OX=6289 PE=3 SV=1	26S proteasome non-ATPase regulatory subunit 1	24.227	24.3146	24.1499	24.2675	1.93191e+07	24.0958	24.1233	23.929	24.0776	1.93191e+07	24.2588	24.2451	24.1051	24.185	1.93191e+07	24.2635	24.2077	24.1438	24.2849	1.93191e+07	0	51.68	13	13	34	13	13	118.58
A0A7I5E896	J domain-containing protein OS=Haemonchus contortus OX=6289 PE=4 SV=1	J domain-containing protein	23.1943	23.6486	23.5334	23.5911	1.14802e+07	23.2162	23.3509	23.6397	23.6528	1.14802e+07	23.2675	23.2937	23.6249	23.7854	1.14802e+07	23.2948	23.003	23.6296	23.8357	1.14802e+07	0	51.627	24	9	31	9	9	106.51
A0A7I4XTX2	cAMP-dependent protein kinase OS=Haemonchus contortus OX=6289 PE=3 SV=1	cAMP-dependent protein kinase	23.827	23.7276	24.037	24.198	1.58835e+07	23.234	23.4371	23.8978	24.0592	1.58835e+07	23.5361	23.5483	24.171	24.1173	1.58835e+07	23.3953	23.3671	24.186	24.1682	1.58835e+07	0	51.597	25	11	29	0	10	104.65
A0A7I4XSM3	Pept_C1 domain-containing protein OS=Haemonchus contortus OX=6289 PE=3 SV=1	Pept_C1 domain-containing protein	26.9546	26.898	26.8365	26.6579	1.2562e+08	26.892	26.7422	26.7555	26.5713	1.2562e+08	26.9478	26.8785	26.6936	26.6686	1.2562e+08	26.95	26.9651	26.7937	26.6263	1.2562e+08	0	51.593	27	8	88	8	8	285.33
A0A7I4XW33	NADH dehydrogenase [ubiquinone] 1 beta subcomplex subunit 9 OS=Haemonchus contortus OX=6289 PE=3 SV=1	NADH dehydrogenase [ubiquinone] 1 beta subcomplex subunit 9	25.0887	25.4613	25.4414	25.3806	4.54201e+07	25.4673	25.4314	25.5025	25.4224	4.54201e+07	25.3772	25.4185	25.3889	25.336	4.54201e+07	25.4268	24.9518	25.466	25.3614	4.54201e+07	0	51.498	49	8	60	8	8	243.72
A0A7I5E5B0	Pept_C1 domain-containing protein OS=Haemonchus contortus OX=6289 PE=3 SV=1	Pept_C1 domain-containing protein	22.7297	22.7995	22.1627	22.0229	5.77154e+06	22.4023	22.5437	22.0974	21.8112	5.77154e+06	22.3833	22.781	22.4303	22.2051	5.77154e+06	22.2329	23.299	22.6342	22.1435	5.77154e+06	0	51.431	22	6	37	5	5	182.6
A0A7I4YL04	Proteasome subunit beta OS=Haemonchus contortus OX=6289 PE=3 SV=1	Proteasome subunit beta	23.4103	23.4571	22.8584	23.1281	9.66294e+06	23.2709	23.3795	22.9012	23.1377	9.66294e+06	23.3306	23.2984	23.1176	23.1933	9.66294e+06	23.6619	23.7244	22.902	23.0828	9.66294e+06	0	51.349	34	7	32	7	7	122.74
W6NVJ5	NOP5 and NOSIC and Pre-mRNA processing ribonucleoprotein domain containing protein OS=Haemonchus contortus OX=6289 GN=HCOI_01673800 PE=3 SV=1	NOP5 and NOSIC and Pre-mRNA processing ribonucleoprotein domain containing protein	24.0819	24.1779	23.1328	22.8912	1.34519e+07	23.9303	24.077	23.1159	22.8358	1.34519e+07	24.0287	24.0316	23.1023	23.0501	1.34519e+07	23.9756	24.0028	22.9453	22.9859	1.34519e+07	0	51.301	28	13	32	12	13	129.15
A0A7I5E9N9	SAM_MT_ERG6_SMT domain-containing protein OS=Haemonchus contortus OX=6289 PE=4 SV=1	SAM_MT_ERG6_SMT domain-containing protein	22.2619	22.5062	22.3459	22.4102	5.217e+06	22.2365	22.5102	22.3483	22.3687	5.217e+06	22.3576	22.3145	22.3394	22.4322	5.217e+06	22.3097	22.2857	22.2623	22.3423	5.217e+06	0	51.219	21	11	26	11	11	91.08
A0A7I4Y7W7	Transthyretin-like family protein OS=Haemonchus contortus OX=6289 PE=3 SV=1	Transthyretin-like family protein	23.1578	23.8051	24.5998	24.7172	1.99769e+07	23.162	23.6387	24.776	24.7801	1.99769e+07	23.1777	23.6934	24.7611	24.7438	1.99769e+07	23.469	23.8402	24.477	24.5616	1.99769e+07	0	51.04	37	4	41	4	4	177.94
A0A7I4Z0E6	Peptidase S1 domain-containing protein OS=Haemonchus contortus OX=6289 PE=4 SV=1	Peptidase S1 domain-containing protein	22.8809	23.147	21.1443	21.1669	6.36464e+06	23.2676	23.3283	20.2865	20.4781	6.36464e+06	23.2263	23.0531	21.1072	21.0948	6.36464e+06	23.1032	23.2177	20.7121	20.7624	6.36464e+06	0	50.916	26	7	26	7	7	114.26
A0A7I4Z1S0	RNA helicase OS=Haemonchus contortus OX=6289 PE=3 SV=1	RNA helicase	23.7505	23.9261	23.0634	23.1567	1.20298e+07	23.8186	23.8964	23.1201	23.1878	1.20298e+07	23.7462	23.855	23.0775	23.1355	1.20298e+07	23.9053	23.8389	23.1215	23.2894	1.20298e+07	0	50.87	23	12	33	11	12	117.99
A0A7I4Y8R6	Malic enzyme OS=Haemonchus contortus OX=6289 PE=3 SV=1	Malic enzyme	16.2022	17.3346	18.6888	18.4158	272214	16.1449	16.8961	18.4882	18.0251	272214	17.5326	17.7929	18.2661	18.5549	272214	15.7923	16.1141	18.4015	18.3892	272214	0	50.748	8	5	29	2	2	130.79
A0A7I5E589	Pyruvate dehydrogenase phosphatase regulatory subunit, mitochondrial OS=Haemonchus contortus OX=6289 PE=3 SV=1	Pyruvate dehydrogenase phosphatase regulatory subunit, mitochondrial	24.9217	24.9616	25.2428	25.2539	3.57971e+07	24.9342	25.0353	25.0992	25.2805	3.57971e+07	25.0218	24.9622	25.3011	25.3248	3.57971e+07	25	24.8729	25.1977	25.3902	3.57971e+07	0	50.715	15	10	31	0	10	132.52
A0A7I4Y959	Galectin OS=Haemonchus contortus OX=6289 PE=4 SV=1	Galectin	23.3878	23.8083	25.1598	25.4669	2.667e+07	23.9684	23.8541	25.2083	25.3599	2.667e+07	23.6047	23.5932	25.2013	25.1868	2.667e+07	23.9402	23.6625	25.0347	25.5148	2.667e+07	0	50.703	22	12	47	11	11	158.95
A0A7I4YTG6	Hs1 Cortactin and Src homology-3 domain containing protein OS=Haemonchus contortus OX=6289 PE=4 SV=1	Hs1 Cortactin and Src homology-3 domain containing protein	23.1806	23.4668	22.7452	22.8007	8.67231e+06	23.2612	23.4706	22.7106	22.8048	8.67231e+06	23.3315	23.475	22.6684	22.7396	8.67231e+06	23.0775	23.2667	22.726	22.6787	8.67231e+06	0	50.66	22	15	41	0	15	127.84
A0A7I4YWM5	MICOS complex subunit OS=Haemonchus contortus OX=6289 PE=3 SV=1	MICOS complex subunit	24.8242	24.808	24.3898	24.4898	2.76844e+07	24.8512	24.9985	24.3308	24.6112	2.76844e+07	24.8152	25.0335	24.6881	24.5475	2.76844e+07	24.9341	24.9384	24.4928	24.6264	2.76844e+07	0	50.623	44	9	39	9	9	149.93
A0A7I4XVM0	Transmembrane 9 superfamily member OS=Haemonchus contortus OX=6289 PE=3 SV=1	Transmembrane 9 superfamily member	23.5021	23.8156	23.9877	23.9503	1.46591e+07	23.5354	23.8604	23.9226	24.0555	1.46591e+07	23.6074	23.5824	24.0794	24.0839	1.46591e+07	23.6026	23.5177	23.9673	24.1047	1.46591e+07	0	50.596	18	13	39	13	13	134.04
A0A7I4YAM2	Ras suppressor protein 1 OS=Haemonchus contortus OX=6289 PE=4 SV=1	Ras suppressor protein 1	23.3489	23.7082	24.1153	24.0883	1.4661e+07	23.5037	23.8186	24.0792	24.0176	1.4661e+07	23.4503	23.3879	24.2587	24.0255	1.4661e+07	23.3141	23.3576	24.0558	23.9971	1.4661e+07	0	50.581	34	8	33	2	8	134.82
A0A7I4YRC0	ANIS5_cation-bd domain-containing protein OS=Haemonchus contortus OX=6289 PE=4 SV=1	ANIS5_cation-bd domain-containing protein	26.494	26.23	26.5552	26.4772	9.332e+07	26.4178	26.3412	26.5523	26.4644	9.332e+07	26.4471	26.6133	26.7404	26.4215	9.332e+07	26.482	26.5357	26.5588	26.4017	9.332e+07	0	50.469	29	9	73	9	9	231
A0A7I4XZ27	P25-alpha domain containing protein OS=Haemonchus contortus OX=6289 PE=3 SV=1	P25-alpha domain containing protein	24.1055	24.4717	24.6795	24.8496	2.40847e+07	24.1865	24.434	24.7659	24.9156	2.40847e+07	24.2215	24.5446	24.9153	25.0171	2.40847e+07	24.2191	24.3636	24.6341	25.0106	2.40847e+07	0	50.345	48	9	43	9	9	160.45
A0A7I5E8A1	EOG090X04TT OS=Haemonchus contortus OX=6289 PE=3 SV=1	EOG090X04TT	23.247	23.214	22.5035	22.7442	7.44773e+06	22.7742	22.8529	22.5991	22.5411	7.44773e+06	22.8944	22.9296	22.454	22.4985	7.44773e+06	22.8136	22.9049	22.3788	22.5346	7.44773e+06	0	50.298	21	7	25	7	7	101.81
A0A7I4YCT2	Aldo_ket_red domain-containing protein OS=Haemonchus contortus OX=6289 PE=3 SV=1	Aldo_ket_red domain-containing protein	24.0774	23.9583	23.8934	23.9197	1.54926e+07	24.121	24.0779	23.8501	24.0065	1.54926e+07	24.0429	23.8551	23.926	23.9489	1.54926e+07	24.0632	23.8382	23.8785	24.0565	1.54926e+07	0	50.296	29	10	35	0	10	135.69
A0A7I4YZ29	ATP-binding cassette sub-family F member 1 OS=Haemonchus contortus OX=6289 PE=4 SV=1	ATP-binding cassette sub-family F member 1	24.418	24.7055	24.1498	24.2975	2.13208e+07	24.5296	24.521	24.3019	24.3715	2.13208e+07	24.5574	24.4406	24.4024	24.438	2.13208e+07	24.5207	24.3703	24.2132	24.4274	2.13208e+07	0	50.217	16	10	33	10	10	123.53
A0A7I4Y7K7	AIRC domain-containing protein OS=Haemonchus contortus OX=6289 PE=3 SV=1	AIRC domain-containing protein	25.5473	25.641	23.4189	23.1342	2.63752e+07	25.4573	25.351	23.3124	23.1036	2.63752e+07	25.5116	25.4381	23.1349	23.0633	2.63752e+07	25.5421	25.6046	23.1441	23.093	2.63752e+07	0	50.153	27	11	46	10	11	167.14
A0A7I4Y151	NAD(P)H-hydrate epimerase OS=Haemonchus contortus OX=6289 PE=3 SV=1	NAD(P)H-hydrate epimerase	24.3235	24.3477	24.711	24.6973	2.47887e+07	24.4814	24.4351	24.7026	24.7523	2.47887e+07	24.4939	24.5268	24.688	24.79	2.47887e+07	24.4383	24.5128	24.5931	24.669	2.47887e+07	0	50.147	33	8	34	8	8	123.51
A0A7I4XZL6	PB1 domain-containing protein OS=Haemonchus contortus OX=6289 PE=4 SV=1	PB1 domain-containing protein	24.5763	24.4901	24.6555	24.8656	2.55609e+07	24.5381	24.6175	24.7938	24.8192	2.55609e+07	24.5419	24.7249	24.812	24.9581	2.55609e+07	24.5388	24.4188	24.711	24.9043	2.55609e+07	0	50.053	14	5	38	5	5	182.55
A0A7I4Y371	dynamin GTPase OS=Haemonchus contortus OX=6289 PE=3 SV=1	dynamin GTPase	24.4882	24.6424	24.2596	24.3579	2.11065e+07	24.3869	24.6228	24.1761	24.244	2.11065e+07	24.4108	24.4444	24.2152	24.2494	2.11065e+07	24.3825	24.356	24.0442	24.2096	2.11065e+07	0	49.976	18	16	43	10	16	140.55
A0A7I4Y5S3	Uncharacterized protein OS=Haemonchus contortus OX=6289 PE=4 SV=1	Uncharacterized protein	23.7643	23.9605	23.9421	23.9384	1.62022e+07	23.8176	24.3075	23.8322	23.9218	1.62022e+07	23.7798	23.9714	23.6706	23.7802	1.62022e+07	23.9551	24.0198	23.785	23.8564	1.62022e+07	0	49.931	49	11	34	11	11	127.1
A0A7I4YMC5	Peptidase A1 domain-containing protein OS=Haemonchus contortus OX=6289 PE=3 SV=1	Peptidase A1 domain-containing protein											19.1688	19.2717	20.5941	20.4836	1.47649e+06						0	49.928	16	4	41	0	1	215.74
A0A6F7NT32	Eukaryotic translation initiation factor 3 subunit I OS=Haemonchus contortus OX=6289 PE=3 SV=1	Eukaryotic translation initiation factor 3 subunit I	23.4179	23.4428	23.1001	23.3407	1.04293e+07	23.4679	23.5432	23.2106	23.3609	1.04293e+07	23.3213	23.3396	23.2666	23.4216	1.04293e+07	23.3995	23.365	23.2245	23.3843	1.04293e+07	0	49.843	32	8	30	8	8	124.72
A0A7I4Z7Z6	Amidinotransferase OS=Haemonchus contortus OX=6289 PE=4 SV=1	Amidinotransferase	20.1013	20.6922	21.8566	21.7303	2.59125e+06	20.6987	20.9909	21.566	21.6624	2.59125e+06	21.2964	21.1456	21.5725	21.4782	2.59125e+06	20.1494	20.2028	21.8079	22.1276	2.59125e+06	0	49.775	28	7	37	2	2	169.4
A0A7I4YLU1	Glycoside hydrolase domain containing protein OS=Haemonchus contortus OX=6289 PE=4 SV=1	Glycoside hydrolase domain containing protein	23.6733	23.7785	22.4116	22.2608	8.85948e+06	23.8203	23.754	22.1696	22.0573	8.85948e+06	23.6679	23.6002	22.1786	22.1603	8.85948e+06	23.7568	23.7463	22.0742	22.3052	8.85948e+06	0	49.667	11	13	35	13	13	117.77
A0A7I4Y7Q5	Complex I-B17 OS=Haemonchus contortus OX=6289 PE=3 SV=1	Complex I-B17	26.5393	26.2427	26.0826	26.3266	7.83907e+07	26.4272	26.2344	26.1394	26.3991	7.83907e+07	26.4349	26.2939	26.1854	26.3441	7.83907e+07	26.4261	26.3284	26.2337	26.3202	7.83907e+07	0	49.586	39	6	79	6	6	272.91
A0A7I4XUN1	Pept_C1 domain-containing protein OS=Haemonchus contortus OX=6289 PE=3 SV=1	Pept_C1 domain-containing protein	22.447	22.4904	22.168	22.5131	5.27093e+06	22.3934	22.5295	22.0474	22.3961	5.27093e+06	22.6113	22.7305	22.1344	22.3562	5.27093e+06	22.4846	22.7236	21.9233	22.3203	5.27093e+06	0	49.52	18	5	49	3	3	231.2
A0A7I4Z405	UDP-glucose:glycoprotein glucosyltransferase OS=Haemonchus contortus OX=6289 PE=3 SV=1	UDP-glucose:glycoprotein glucosyltransferase	22.9789	23.0652	22.5442	22.7674	6.85201e+06	22.7008	23.1101	22.5761	22.8407	6.85201e+06	22.7398	22.8737	22.6199	22.6928	6.85201e+06	22.7396	22.7224	22.564	22.7355	6.85201e+06	0	49.446	9	13	32	13	13	111.05
A0A7I4Y870	Large ribosomal subunit protein eL32 OS=Haemonchus contortus OX=6289 PE=3 SV=2	Large ribosomal subunit protein eL32	26.7165	26.8685	26.0153	26.0865	9.65259e+07	27.0159	26.9867	26.1131	26.135	9.65259e+07	26.8855	26.9539	26.014	26.0584	9.65259e+07	27.1346	26.6836	25.9977	26.1114	9.65259e+07	0	49.344	43	6	62	6	6	194.96
A0A7I4XZN7	Eukaryotic translation initiation factor 3 subunit E OS=Haemonchus contortus OX=6289 PE=3 SV=1	Eukaryotic translation initiation factor 3 subunit E	23.2	23.2763	23.0025	23.0713	9.00686e+06	23.0322	23.296	22.9501	23.0679	9.00686e+06	23.1194	23.1263	23.0295	23.1114	9.00686e+06	23.1145	23.0753	22.9897	23.0313	9.00686e+06	0	49.232	26	10	25	10	10	104.92
A0A7I4YP95	Acylamino-acid-releasing enzyme OS=Haemonchus contortus OX=6289 PE=3 SV=1	Acylamino-acid-releasing enzyme	22.9926	23.206	22.8504	22.9016	7.68708e+06	22.7989	23.1272	22.8397	23.0201	7.68708e+06	22.9021	22.9652	22.9646	22.9035	7.68708e+06	22.875	22.8909	22.8308	22.8818	7.68708e+06	0	49.187	16	9	16	9	9	66.34
A0A7I4XS48	NADH dehydrogenase [ubiquinone] 1 alpha subcomplex subunit 7 OS=Haemonchus contortus OX=6289 PE=3 SV=1	NADH dehydrogenase [ubiquinone] 1 alpha subcomplex subunit 7	25.2045	25.5718	25.1568	25.3823	4.2811e+07	25.2952	25.4335	25.4179	25.5809	4.2811e+07	25.3192	25.4861	25.4134	25.5109	4.2811e+07	25.4539	25.2694	25.3168	25.4642	4.2811e+07	0	49.163	46	9	56	9	9	205.16
A0A7I4YKF0	EGF-like domain-containing protein OS=Haemonchus contortus OX=6289 PE=4 SV=1	EGF-like domain-containing protein	23.5471	23.5877	24.4024	24.5479	1.76578e+07	23.4742	23.6183	24.3862	24.4974	1.76578e+07	23.4374	23.513	24.4864	24.5441	1.76578e+07	23.5863	23.5803	24.3848	24.5535	1.76578e+07	0	49.111	34	6	32	6	6	169.17
A0A7I4Y4D4	GYF domain-containing protein OS=Haemonchus contortus OX=6289 PE=4 SV=1	GYF domain-containing protein	21.5608	22.2157	21.3809	21.4312	3.42494e+06	21.668	22.1845	21.4587	21.5309	3.42494e+06	21.7919	22.0596	21.4183	21.4673	3.42494e+06	21.7479	21.7268	21.3815	21.4951	3.42494e+06	0	48.898	11	16	74	15	15	153.82
A0A7I5E540	Oxidored_q6 domain-containing protein OS=Haemonchus contortus OX=6289 PE=3 SV=1	Oxidored_q6 domain-containing protein	25.8558	25.7763	25.421	25.5004	4.94997e+07	25.8607	25.9623	25.3915	25.5987	4.94997e+07	25.8095	25.485	25.532	25.5025	4.94997e+07	25.8374	25.6881	25.4977	25.5066	4.94997e+07	0	48.772	36	5	46	5	5	164.69
A0A7I4XSQ0	Pept_C1 domain-containing protein OS=Haemonchus contortus OX=6289 PE=3 SV=1	Pept_C1 domain-containing protein	22.8775	23.1208	22.5395	22.6226	7.47621e+06	22.6917	23.055	22.4676	22.5412	7.47621e+06	22.7327	23.0062	22.5066	22.6034	7.47621e+06	22.8581	22.9663	22.352	22.5951	7.47621e+06	0	48.63	26	9	77	0	5	255.61
A0A7I5E5X6	Metalloendopeptidase OS=Haemonchus contortus OX=6289 PE=4 SV=1	Metalloendopeptidase	21.7205	22.0668	23.6253	23.6683	9.54183e+06	22.1161	22.178	23.5757	23.7154	9.54183e+06	22.3009	22.5206	23.6937	23.758	9.54183e+06	21.9062	22.986	23.8375	23.4836	9.54183e+06	0	48.617	31	12	32	12	12	116.84
A0A7I4XXI9	Thioredoxin-like protein OS=Haemonchus contortus OX=6289 PE=4 SV=1	Thioredoxin-like protein	22.8407	22.8782	23.1514	23.1941	8.72284e+06	22.9329	22.9329	23.2181	23.1144	8.72284e+06	22.8432	22.8604	23.2381	23.0853	8.72284e+06	22.6454	22.4826	22.8936	22.9667	8.72284e+06	0	48.552	30	6	23	6	6	101.93
A0A7I4YDP4	Putative hydroxypyruvate isomerase OS=Haemonchus contortus OX=6289 PE=3 SV=1	Putative hydroxypyruvate isomerase	23.842	24.0997	23.836	23.9854	1.65587e+07	23.8751	24.127	23.6842	23.9145	1.65587e+07	23.8419	24.0467	23.757	23.8701	1.65587e+07	23.9235	24.088	23.695	23.9459	1.65587e+07	0	48.368	29	7	37	7	7	139.77
A0A7I4XVV7	ER membrane protein complex subunit 1 OS=Haemonchus contortus OX=6289 PE=4 SV=1	ER membrane protein complex subunit 1	24.4331	24.6065	24.0994	24.1063	1.99572e+07	24.2717	24.6374	24.0359	24.1481	1.99572e+07	24.4765	24.4771	24.1628	24.1468	1.99572e+07	24.5002	24.5158	24.0498	24.1413	1.99572e+07	0	48.311	19	12	49	12	12	158.63
A0A7I4Y921	SHSP domain-containing protein OS=Haemonchus contortus OX=6289 PE=3 SV=1	SHSP domain-containing protein	25.6064	25.7588	26.3925	26.3422	6.92096e+07	25.5829	25.8164	26.4349	26.2792	6.92096e+07	25.671	25.7299	26.5028	26.3011	6.92096e+07	25.4616	25.5265	26.4343	26.3522	6.92096e+07	0	48.306	55	6	61	6	6	231.49
A0A7I4XSP2	Pept_C1 domain-containing protein OS=Haemonchus contortus OX=6289 PE=3 SV=1	Pept_C1 domain-containing protein	22.3965	22.2736	23.8019	23.4162	9.1076e+06	22.4169	22.2381	23.6173	23.337	9.1076e+06	22.2359	22.0213	23.4456	23.3443	9.1076e+06	22.5017	22.1566	23.6212	23.24	9.1076e+06	0	48.294	17	6	87	3	3	331.21
W6NT96	Actin actin domain containing protein OS=Haemonchus contortus OX=6289 GN=HCOI_01442500 PE=3 SV=1	Actin actin domain containing protein	23.4105	23.3637	22.9524	23.1182	9.20323e+06	23.2832	23.3107	23.0679	23.192	9.20323e+06	23.4169	23.3202	23.0167	23.1712	9.20323e+06	23.3797	23.3712	22.944	23.2049	9.20323e+06	0	48.286	25	9	27	8	9	90.61
A0A7I5E6Q5	Isocitrate dehydrogenase [NAD] subunit, mitochondrial OS=Haemonchus contortus OX=6289 PE=3 SV=1	Isocitrate dehydrogenase [NAD] subunit, mitochondrial	24.8951	25.1027	24.7529	24.8412	3.17242e+07	24.971	25.2046	24.6881	24.8479	3.17242e+07	24.9351	25.1545	24.7927	24.901	3.17242e+07	24.8844	25.0486	24.7592	24.9913	3.17242e+07	0	48.282	28	10	33	10	10	135.07
A0A7I4YKI2	WD_REPEATS_REGION domain-containing protein OS=Haemonchus contortus OX=6289 PE=3 SV=1	WD_REPEATS_REGION domain-containing protein	22.4352	22.5772	23.2388	23.089	7.45854e+06	22.5852	22.5286	23.015	23.0795	7.45854e+06	22.5701	22.6994	23.1731	23.0158	7.45854e+06	22.4416	22.6408	23.0502	22.8666	7.45854e+06	0	48.24	11	13	30	13	13	95.43
A0A7I4XVX7	LIM zinc-binding domain-containing protein OS=Haemonchus contortus OX=6289 PE=4 SV=1	LIM zinc-binding domain-containing protein	22.6899	23.0921	23.7601	23.8531	1.10646e+07	22.7452	23.1863	23.7718	23.8742	1.10646e+07	22.8549	22.9448	23.768	23.7921	1.10646e+07	22.7233	22.6943	23.7085	23.7631	1.10646e+07	0	48.181	33	10	56	10	10	183.5
A0A7I4YUM2	NIM-2 protein OS=Haemonchus contortus OX=6289 PE=4 SV=1	NIM-2 protein	21.7359	20.6699	21.5394	20.3197	2.73729e+06	21.5681	20.5816	21.467	20.21	2.73729e+06	22.4898	20.5122	21.8343	21.1684	2.73729e+06						0	48.14	41	7	62	1	2	221.34
A0A7I4YNT1	GDP-mannose 4,6-dehydratase OS=Haemonchus contortus OX=6289 PE=3 SV=1	GDP-mannose 4,6-dehydratase	24.3728	24.4306	24.9875	25.2468	2.92179e+07	24.2433	24.2569	24.8711	25.1053	2.92179e+07	24.459	24.3774	25.0092	25.3055	2.92179e+07	24.3669	24.3905	24.8776	25.3332	2.92179e+07	0	47.975	37	13	43	11	13	151.63
A0A7I4Z002	Calponin-homology (CH) domain-containing protein OS=Haemonchus contortus OX=6289 PE=3 SV=1	Calponin-homology (CH) domain-containing protein	22.2365	22.6548	22.763	22.972	7.787e+06	22.6188	22.9037	23.0055	23.2421	7.787e+06	22.5915	22.7483	22.9529	23.0767	7.787e+06	22.5637	22.4116	23.0099	23.0596	7.787e+06	0	47.968	36	10	33	10	10	124.93
A0A7I4YHI8	PHB domain-containing protein OS=Haemonchus contortus OX=6289 PE=3 SV=1	PHB domain-containing protein	24.4055	24.3599	24.2406	24.1061	2.06361e+07	24.3531	24.4449	24.1414	24.2011	2.06361e+07	24.4421	24.3807	24.2089	24.1894	2.06361e+07	24.4516	24.3302	24.1877	24.1683	2.06361e+07	0	47.943	32	11	45	10	11	164.73
A0A7I4XR93	Asparagine--tRNA ligase, cytoplasmic OS=Haemonchus contortus OX=6289 PE=3 SV=1	Asparagine--tRNA ligase, cytoplasmic	24.8739	24.9758	24.4459	24.6033	2.58398e+07	24.7423	24.9264	24.4484	24.5793	2.58398e+07	24.7954	24.7277	24.461	24.5094	2.58398e+07	24.6996	24.6749	24.4854	24.651	2.58398e+07	0	47.804	21	14	51	13	14	156.44
A0A7I4YNP1	MFP2 family protein OS=Haemonchus contortus OX=6289 PE=4 SV=1	MFP2 family protein	22.1615	22.6873	23.8952	24.0923	1.13695e+07	22.3136	22.5497	24.0278	23.9611	1.13695e+07	22.3648	22.5614	24.0374	23.8372	1.13695e+07	22.2383	22.2818	23.8284	24.011	1.13695e+07	0	47.762	31	9	40	7	7	148.95
A0A7I4YDC1	Signal peptidase complex subunit 3 OS=Haemonchus contortus OX=6289 PE=3 SV=1	Signal peptidase complex subunit 3	24.9793	25.0922	25.9004	26.0027	5.10016e+07	24.9472	25.1625	25.9517	26.1118	5.10016e+07	24.9977	24.9357	26.0077	26.0829	5.10016e+07	25.0095	24.9027	26.0493	26.0684	5.10016e+07	0	47.703	44	8	66	8	8	231.77
A0A7I4YFL9	Ubiquitin-ribosomal protein eL40 fusion protein OS=Haemonchus contortus OX=6289 PE=3 SV=1	Ubiquitin-ribosomal protein eL40 fusion protein	27.4229	27.4824	27.1413	27.1028	1.60911e+08	27.3076	27.4628	27.1715	27.1745	1.60911e+08	27.3768	27.2998	27.1836	27.1471	1.60911e+08	27.2531	27.3103	27.2193	27.1406	1.60911e+08	0	47.56	45	6	237	1	6	761.88
A0A7I4YJJ2	NADH dehydrogenase [ubiquinone] 1 alpha subcomplex subunit 12 OS=Haemonchus contortus OX=6289 PE=3 SV=1	NADH dehydrogenase [ubiquinone] 1 alpha subcomplex subunit 12	24.9844	25.201	24.4998	24.1747	2.93597e+07	25.0553	25.1892	24.6746	24.3313	2.93597e+07	25.1705	25.1549	24.7816	24.2331	2.93597e+07	25.1099	25	24.6849	24.1885	2.93597e+07	0	47.55	57	9	48	9	9	173.15
A0A7I4XYA3	Neuronal calcium sensor 2 OS=Haemonchus contortus OX=6289 PE=4 SV=1	Neuronal calcium sensor 2	23.7855	23.8376	24.6452	24.6224	2.09585e+07	23.8089	23.9568	24.578	24.5817	2.09585e+07	23.9472	23.8897	24.5411	24.6184	2.09585e+07	23.7277	23.8153	24.5859	24.5833	2.09585e+07	0	47.506	45	9	41	9	9	157.66
A0A7I4YEP7	HTH La-type RNA-binding domain-containing protein OS=Haemonchus contortus OX=6289 PE=4 SV=1	HTH La-type RNA-binding domain-containing protein	24.165	24.2634	23.5538	23.6244	1.47457e+07	24.1759	24.0987	23.5173	23.6076	1.47457e+07	24.1627	24.1338	23.6596	23.7497	1.47457e+07	24.2201	24.1783	23.3756	23.7213	1.47457e+07	0	47.452	11	13	55	0	13	171.19
A0A7I4XVN1	RNA helicase OS=Haemonchus contortus OX=6289 PE=3 SV=1	RNA helicase	22.4569	22.6468	21.6426	21.8695	4.92652e+06	22.3987	22.8993	21.7728	22.0257	4.92652e+06	22.4525	22.5198	21.8749	22.0587	4.92652e+06	22.5199	22.6666	21.6683	22.0178	4.92652e+06	0	47.359	13	12	28	12	12	86.14
A0A7I4YH08	Vegetative cell wall protein gp1-like OS=Haemonchus contortus OX=6289 PE=4 SV=1	Vegetative cell wall protein gp1-like	20.8154	22.0116	25.4071	26.7953	4.69141e+07	20.9772	21.7464	26.0934	26.9068	4.69141e+07	21.6331	23.105	26.1914	26.4841	4.69141e+07	21.8142	22.0137	25.6944	26.7971	4.69141e+07	0	47.1	15	2	17	2	2	90.49
A0A7I4YNW7	GB1/RHD3-type G domain-containing protein OS=Haemonchus contortus OX=6289 PE=3 SV=1	GB1/RHD3-type G domain-containing protein	24.0449	24.0558	23.9034	24.104	1.61543e+07	24.1023	24.0674	23.8678	24.1822	1.61543e+07	24	23.9443	23.9506	24.102	1.61543e+07	23.8555	23.8458	23.9142	24.0865	1.61543e+07	0	47.042	13	7	27	7	7	107.22
A0A7I5E5L6	CAF1C_H4-bd domain-containing protein OS=Haemonchus contortus OX=6289 PE=3 SV=1	CAF1C_H4-bd domain-containing protein	22.7562	22.9434	22.1074	22.264	5.88278e+06	22.9778	23.0083	21.9545	21.9244	5.88278e+06	22.8022	22.7687	21.9927	22.1154	5.88278e+06	22.8991	22.8334	21.8526	22.0013	5.88278e+06	0	47.033	20	8	23	8	8	87.32
A0A7I4Z525	Uncharacterized protein OS=Haemonchus contortus OX=6289 PE=4 SV=1	Uncharacterized protein	21.4301	21.5822	21.906	22.0038	3.66665e+06	21.451	21.6413	21.868	21.9371	3.66665e+06	21.3674	21.4405	22.0497	22.0377	3.66665e+06	21.1746	21.3688	21.8182	21.9937	3.66665e+06	0	47.009	23	7	21	7	7	96.14
A0A7I4XV08	sn-1-specific diacylglycerol lipase ABHD11 OS=Haemonchus contortus OX=6289 PE=3 SV=1	sn-1-specific diacylglycerol lipase ABHD11	23.8748	23.8307	23.908	23.7028	1.43752e+07	23.786	23.8115	23.9336	23.6754	1.43752e+07	23.7659	23.6085	23.8038	23.6737	1.43752e+07	23.819	23.5232	23.8189	23.737	1.43752e+07	0	46.957	33	8	31	8	8	128.61
A0A7I4Z4P0	Calumenin OS=Haemonchus contortus OX=6289 PE=4 SV=1	Calumenin	23.5127	23.7276	23.5537	23.5911	1.17599e+07	23.6377	23.6807	23.543	23.5763	1.17599e+07	23.7379	23.5583	23.7074	23.7806	1.17599e+07	23.5796	23.5068	23.2645	23.7485	1.17599e+07	0	46.948	30	7	36	7	7	133.02
A0A7I4YET3	Succinate dehydrogenase cytochrome b560 subunit, mitochondrial OS=Haemonchus contortus OX=6289 PE=4 SV=1	Succinate dehydrogenase cytochrome b560 subunit, mitochondrial	26.6132	25.6553	26.698	26.5375	9.02867e+07	26.3507	25.6841	26.631	26.3456	9.02867e+07	26.1187	26.3194	26.2447	26.43	9.02867e+07	26.3791	26.2307	26.5686	26.4531	9.02867e+07	0	46.94	39	7	51	7	7	205.95
A0A7I4YI15	Anion exchange protein OS=Haemonchus contortus OX=6289 PE=3 SV=1	Anion exchange protein	22.007	22.1938	21.7995	21.9636	4.08483e+06	21.8198	22.2208	21.8089	21.9237	4.08483e+06	21.9702	22.0295	21.9616	22.0802	4.08483e+06	21.7107	21.7548	21.9671	22.1075	4.08483e+06	0	46.904	10	9	20	0	9	71.8
A0A7I4XXF3	Thioredoxin domain-containing protein OS=Haemonchus contortus OX=6289 PE=4 SV=1	Thioredoxin domain-containing protein	24.4384	24.5162	25.2812	25.3626	3.22205e+07	24.4934	24.6894	25.3108	25.3214	3.22205e+07	24.4737	24.4282	25.3729	25.3195	3.22205e+07	24.4137	24.301	25.3827	25.2984	3.22205e+07	0	46.805	26	8	44	8	8	186.08
A0A7I5E635	Vesicle-trafficking protein SEC22b OS=Haemonchus contortus OX=6289 PE=3 SV=1	Vesicle-trafficking protein SEC22b	23.3974	23.6892	23.5489	23.6217	1.39008e+07	23.4139	23.9747	23.6911	23.6816	1.39008e+07	23.5922	23.7122	23.7786	23.8277	1.39008e+07	23.4661	23.51	23.679	23.6628	1.39008e+07	0	46.667	44	6	14	6	6	73.71
A0A7I4Y095	PX domain-containing protein OS=Haemonchus contortus OX=6289 PE=3 SV=1	PX domain-containing protein	23.7758	23.8808	23.258	23.2958	1.21685e+07	23.7752	23.6674	23.3115	23.3459	1.21685e+07	23.8062	23.7639	23.2637	23.2748	1.21685e+07	23.6878	23.7592	23.206	23.2989	1.21685e+07	0	46.63	20	9	39	9	9	162.04
A0A7I4Y189	Actin-related protein OS=Haemonchus contortus OX=6289 PE=3 SV=1	Actin-related protein	24.5626	24.8418	24.7066	24.7394	2.69927e+07	24.635	24.7759	24.7369	24.8305	2.69927e+07	24.677	24.6966	24.753	24.8025	2.69927e+07	24.6775	24.6188	24.6832	24.759	2.69927e+07	0	46.622	26	10	58	10	10	201.79
A0A7I4YIM2	Peptidase A1 domain-containing protein OS=Haemonchus contortus OX=6289 PE=3 SV=1	Peptidase A1 domain-containing protein	21.8222	22.0174	23.5771	23.8498	8.54158e+06	21.9815	22.3559	23.6163	23.8857	8.54158e+06	21.9209	22.0384	23.6151	23.6496	8.54158e+06	21.7909	21.7817	23.4344	23.8933	8.54158e+06	0	46.616	17	4	21	3	4	103.52
A0A7I5E8U0	ribose-phosphate diphosphokinase OS=Haemonchus contortus OX=6289 PE=3 SV=1	ribose-phosphate diphosphokinase	25.4511	25.3827	25.0492	25.0656	3.7512e+07	25.3274	25.1203	25.0904	25.0641	3.7512e+07	25.2681	25.2879	25.0659	25.023	3.7512e+07	25.2968	25.3871	24.9702	25.057	3.7512e+07	0	46.58	27	10	47	0	10	159.65
A0A7I4XZ60	BTB domain-containing protein OS=Haemonchus contortus OX=6289 PE=4 SV=1	BTB domain-containing protein	25.0358	24.8359	24.3596	24.4904	2.62972e+07	24.8484	24.6652	24.267	24.2406	2.62972e+07	25.0145	25.2007	24.4329	24.4676	2.62972e+07	24.7959	24.9788	24.3354	24.4679	2.62972e+07	0	46.485	22	9	26	9	9	95.23
A0A7I4YLQ5	sphinganine-1-phosphate aldolase OS=Haemonchus contortus OX=6289 PE=3 SV=1	sphinganine-1-phosphate aldolase	22.812	23.0486	23.0636	22.9289	8.40739e+06	22.8598	23.0953	22.9926	23.1283	8.40739e+06	22.9568	22.9721	22.9166	22.9412	8.40739e+06	22.9809	22.9448	23.0122	23.103	8.40739e+06	0	46.39	20	10	27	10	10	93.15
A0A7I5E4Z2	Ferritin OS=Haemonchus contortus OX=6289 PE=3 SV=1	Ferritin	25.3379	25.0337	23.3221	22.9776	2.04978e+07	24.9367	24.8402	23.0975	23.1641	2.04978e+07	24.8432	24.8625	23.1784	23.1431	2.04978e+07	24.7723	24.9332	23.1141	23.194	2.04978e+07	0	46.389	42	7	33	7	7	113.43
A0A7I4Y376	Hsp90 chaperone protein kinase-targeting subunit OS=Haemonchus contortus OX=6289 PE=3 SV=1	Hsp90 chaperone protein kinase-targeting subunit	24.2462	24.4293	24.1679	24.166	1.9129e+07	24.1931	24.3126	24.1852	24.139	1.9129e+07	24.3039	24.1786	24.2163	24.1417	1.9129e+07	24.2356	24.2535	24.0997	24.1598	1.9129e+07	0	46.366	28	10	37	9	10	147.39
A0A7I4Z0I4	Peritrophic matrix protein OS=Haemonchus contortus OX=6289 PE=4 SV=1	Peritrophic matrix protein	25.0786	25.1937	22.8028	22.7626	2.08703e+07	25.1125	25.097	22.8629	22.9262	2.08703e+07	24.9862	25.0891	22.8883	23.0029	2.08703e+07	25.1008	24.9271	22.7732	23.075	2.08703e+07	0	46.348	11	11	41	0	11	143.46
A0A7I4XX32	Ras-related protein Rab-10 OS=Haemonchus contortus OX=6289 PE=3 SV=1	Ras-related protein Rab-10	24.6101	24.5473	24.53	24.4823	2.48161e+07	24.5315	24.6913	24.3957	24.4557	2.48161e+07	24.5579	24.4845	24.5173	24.4969	2.48161e+07	24.5949	24.5155	24.4823	24.4878	2.48161e+07	0	46.341	47	9	55	6	7	196.42
A0A7I4YJG4	protein-disulfide reductase OS=Haemonchus contortus OX=6289 PE=3 SV=1	protein-disulfide reductase	26.1045	25.9683	26.0513	26.0425	6.40083e+07	25.7762	25.9861	26.0193	26.0598	6.40083e+07	25.6705	25.9229	25.9677	25.9631	6.40083e+07	25.7841	25.9579	25.9574	26.0058	6.40083e+07	0	46.31	62	9	58	9	9	200.13
A0A7I4YVP1	EIF3k OS=Haemonchus contortus OX=6289 PE=4 SV=1	EIF3k	22.511	23.0605	23.2176	23.5292	9.95851e+06	22.5984	22.9843	23.4087	23.6667	9.95851e+06	22.6688	22.763	23.3998	23.7442	9.95851e+06	22.7362	22.7679	23.3493	23.5899	9.95851e+06	0	46.217	11	11	24	11	11	79.18
A0A7I4YBG3	SCP domain-containing protein OS=Haemonchus contortus OX=6289 PE=4 SV=1	SCP domain-containing protein	22.0817	22.5602	23.8564	23.5175	1.30182e+07	21.7353	22.2934	24.0379	23.8361	1.30182e+07	22.0324	22.439	24.0016	23.7753	1.30182e+07	22.5604	22.5306	24.5171	23.3168	1.30182e+07	0	46.201	27	6	33	0	6	168.92
A0A7I4XWQ4	Uncharacterized protein OS=Haemonchus contortus OX=6289 PE=4 SV=1	Uncharacterized protein	24.6291	24.3739	24.394	24.5907	2.27048e+07	24.5825	24.4169	24.488	24.7383	2.27048e+07	24.5935	24.5328	24.5408	24.668	2.27048e+07	24.5177	24.5087	24.4292	24.5836	2.27048e+07	0	46.106	27	5	36	5	5	139.56
A0A7I4Y3W6	Tetratricopeptide TPR-1 domain containing protein OS=Haemonchus contortus OX=6289 PE=3 SV=1	Tetratricopeptide TPR-1 domain containing protein	24.0355	24.1041	24.8029	24.9085	2.3289e+07	24.0447	24.0425	24.9105	25.0488	2.3289e+07	23.8226	23.9533	24.7995	25.0179	2.3289e+07	23.9868	23.9227	24.8068	24.9535	2.3289e+07	0	46.072	35	10	31	10	10	120.75
A0A7I4Z0Y2	Mitochondrial fission 1 protein OS=Haemonchus contortus OX=6289 PE=3 SV=1	Mitochondrial fission 1 protein	23.7757	24.1686	23.8948	23.94	1.6153e+07	23.8669	24.2602	23.8967	23.9638	1.6153e+07	23.9828	24.0479	23.7908	23.9941	1.6153e+07	23.8318	23.827	23.8804	23.8986	1.6153e+07	0	46.06	55	9	36	9	9	144.25
A0A7I4YX27	Myosin head OS=Haemonchus contortus OX=6289 PE=3 SV=1	Myosin head	17.9265	18.1455	18.7532	19.0257	289542											18.3116	18.4458	17.6024	17.9707	289542	0	45.824	4	9	124	2	2	404.46
A0A7I4Z592	Aldedh domain-containing protein OS=Haemonchus contortus OX=6289 PE=4 SV=1	Aldedh domain-containing protein	22.9573	23.4552	23.0269	23.4037	9.15692e+06	22.8924	23.2978	23.0953	23.3522	9.15692e+06	23.0852	23.1977	23.1323	23.3904	9.15692e+06	22.9477	23.142	23.046	23.413	9.15692e+06	0	45.802	14	10	39	1	10	140.72
A0A7I4YCM9	Short-chain dehydrogenase reductase SDR domain containing protein OS=Haemonchus contortus OX=6289 PE=3 SV=1	Short-chain dehydrogenase reductase SDR domain containing protein	25.4797	25.0548	24.2773	24.3839	2.89692e+07	25.2563	25.0148	24.3356	24.3907	2.89692e+07	25.3224	25.12	24.3579	24.3791	2.89692e+07	25.2913	25.2045	24.3569	24.3605	2.89692e+07	0	45.779	30	8	30	8	8	125.51
A0A7I5E550	ATP-dependent RNA helicase DDX1 OS=Haemonchus contortus OX=6289 PE=3 SV=1	ATP-dependent RNA helicase DDX1	23.4461	23.771	23.329	23.3525	1.14599e+07	23.3849	23.6137	23.2746	23.4152	1.14599e+07	23.4729	23.5457	23.3055	23.4428	1.14599e+07	23.5057	23.453	23.3458	23.4962	1.14599e+07	0	45.737	13	8	26	7	8	106
A0A6F7Q0A8	C2 domain-containing protein OS=Haemonchus contortus OX=6289 PE=4 SV=1	C2 domain-containing protein	23.0553	23.4007	23.3443	23.2803	1.008e+07	22.8943	23.4284	23.343	23.4413	1.008e+07	23.0604	23.2165	23.4957	23.4449	1.008e+07	23.1857	23.1543	23.4237	23.4896	1.008e+07	0	45.645	16	13	43	13	13	143.71
A0A7I4YEY1	Ubiquitin-like domain-containing protein OS=Haemonchus contortus OX=6289 PE=3 SV=1	Ubiquitin-like domain-containing protein	23.6162	24.0469	23.2062	23.1857	1.26765e+07	23.6801	23.9867	23.2614	23.204	1.26765e+07	23.8515	23.8921	23.18	23.2713	1.26765e+07	23.7478	23.7112	23.1086	23.2028	1.26765e+07	0	45.543	27	3	47	3	3	258.95
W6NR51	Zinc finger domain containing protein OS=Haemonchus contortus OX=6289 GN=HCOI_01110500 PE=4 SV=1	Zinc finger domain containing protein	24.1846	24.0701	24.0729	23.6954	1.76302e+07	24.0447	24.0922	24.1291	23.8368	1.76302e+07	24.0436	24.1266	24.1281	23.9374	1.76302e+07	24.0345	24.052	23.9375	23.9238	1.76302e+07	0	45.519	47	4	38	3	4	233.3
A0A7I4XUL2	Large ribosomal subunit protein P1 OS=Haemonchus contortus OX=6289 PE=3 SV=1	Large ribosomal subunit protein P1	25.1328	25.1008	24.5488	24.447	3.34685e+07	25.3989	25.2103	24.8554	24.4648	3.34685e+07	25.1732	25.4635	24.7272	24.4944	3.34685e+07	25.4056	24.7828	24.7372	24.3831	3.34685e+07	0	45.406	55	3	29	3	3	130.94
A0A7I4YS81	Mitochondrial import inner membrane translocase subunit TIM50 OS=Haemonchus contortus OX=6289 PE=3 SV=1	Mitochondrial import inner membrane translocase subunit TIM50	23.4525	23.6076	22.7211	22.7919	8.99043e+06	23.4205	23.5742	22.7602	22.7929	8.99043e+06	23.4747	23.3858	22.8221	22.8613	8.99043e+06	23.384	23.3207	22.783	22.8429	8.99043e+06	0	45.299	27	11	32	11	11	112.33
W6NCB8	Heat shock protein DnaJ and Chaperone DnaJ domain containing protein OS=Haemonchus contortus OX=6289 GN=HCOI_00988100 PE=3 SV=1	Heat shock protein DnaJ and Chaperone DnaJ domain containing protein	21.8258	22.0693	21.7919	21.8599	3.85804e+06	21.6687	22.0419	21.9056	21.8696	3.85804e+06	21.9568	21.9342	21.8471	21.8629	3.85804e+06	21.8879	21.7949	21.6926	21.8192	3.85804e+06	0	45.279	18	8	36	0	8	133.25
A0A7I4XX87	Small ribosomal subunit protein uS19 OS=Haemonchus contortus OX=6289 PE=3 SV=1	Small ribosomal subunit protein uS19	26.6742	26.9462	25.9258	25.6709	8.96627e+07	26.7343	26.8772	25.9375	25.7995	8.96627e+07	26.7225	26.8945	25.9363	25.857	8.96627e+07	26.7479	26.5627	25.931	25.7991	8.96627e+07	0	45.241	56	7	62	5	7	198.05
A0A7I4Z6D4	TOM1-like protein 2 OS=Haemonchus contortus OX=6289 PE=3 SV=1	TOM1-like protein 2	23.5205	23.6876	23.3419	23.4201	1.26272e+07	23.5285	23.6439	23.4297	23.5027	1.26272e+07	23.7521	23.7008	23.4218	23.5287	1.26272e+07	23.6727	23.7061	23.3615	23.5779	1.26272e+07	0	45.218	26	9	35	9	9	137.1
A0A7I4Z561	Pept_C1 domain-containing protein OS=Haemonchus contortus OX=6289 PE=3 SV=1	Pept_C1 domain-containing protein	23.0913	22.264	23.1086	21.367	7.97792e+06	23.0651	22.6462	22.9131	21.8201	7.97792e+06	23.0467	21.8438	23.0245	21.554	7.97792e+06	23.196	22.1658	23.3379	21.4278	7.97792e+06	0	45.187	18	6	52	5	5	190.48
A0A7I4Z181	Sorbitol dehydrogenase OS=Haemonchus contortus OX=6289 PE=3 SV=1	Sorbitol dehydrogenase	24.2248	24.2328	24.1495	24.1089	1.73981e+07	24.0092	24.344	24.0636	24.0611	1.73981e+07	24.0226	24.0485	24.1122	24.1028	1.73981e+07	24.1214	24.1707	24.0609	24.0329	1.73981e+07	0	45.153	29	10	37	8	8	119.41
A0A7I4Y0T6	26S proteasome non-ATPase regulatory subunit 13 OS=Haemonchus contortus OX=6289 PE=3 SV=1	26S proteasome non-ATPase regulatory subunit 13	24.8598	24.924	24.5569	24.5864	2.75812e+07	24.8661	24.8791	24.505	24.5791	2.75812e+07	24.9231	24.7643	24.5573	24.6296	2.75812e+07	24.8101	24.7886	24.5058	24.6932	2.75812e+07	0	44.881	30	12	38	6	12	126.4
A0A7I4YA33	Transthyretin-like family protein OS=Haemonchus contortus OX=6289 PE=3 SV=1	Transthyretin-like family protein	24.4726	24.6899	24.2671	24.3318	2.20292e+07	24.4114	24.7803	24.2405	24.2302	2.20292e+07	24.4464	24.7227	24.2716	24.2286	2.20292e+07	24.3539	24.6612	24.0808	24.3213	2.20292e+07	0	44.875	41	5	33	2	5	135.61
A0A7I5EAS0	Serine/threonine-protein phosphatase OS=Haemonchus contortus OX=6289 PE=3 SV=1	Serine/threonine-protein phosphatase	24.1513	24.2709	24.1858	24.2413	1.88244e+07	24.1575	24.3233	24.1092	24.1931	1.88244e+07	24.2402	24.1777	24.207	24.2174	1.88244e+07	24.1585	24.1275	24.0909	24.1275	1.88244e+07	0	44.75	30	10	39	2	10	125.24
W6NDF7	Beta-lactamase domain containing protein OS=Haemonchus contortus OX=6289 GN=HCOI_01976900 PE=4 SV=1	Beta-lactamase domain containing protein	24.5466	24.6265	24.4122	24.6801	2.38099e+07	24.4285	24.5461	24.2512	24.7173	2.38099e+07	24.3119	24.6167	24.3501	24.6799	2.38099e+07	24.4351	24.6414	24.2582	24.6217	2.38099e+07	0	44.67	36	9	41	9	9	141.08
A0A7I4YNR6	Transthyretin-like family protein OS=Haemonchus contortus OX=6289 PE=3 SV=1	Transthyretin-like family protein	22.5828	22.7381	25.5135	25.8157	3.1566e+07	23.2438	23.2961	25.6687	26.047	3.1566e+07	22.7759	22.7269	25.4654	25.6465	3.1566e+07	23.1398	23.0238	25.2928	25.9354	3.1566e+07	0	44.608	50	7	47	7	7	152.72
A0A7I4YP20	Short-chain dehydrogenase reductase SDR domain containing protein OS=Haemonchus contortus OX=6289 PE=4 SV=1	Short-chain dehydrogenase reductase SDR domain containing protein	21.9007	22.3776	21.4506	21.2115	3.72991e+06	22.6152	22.3838	21.1035	21.0242	3.72991e+06	22.1216	22.0275	21.647	21.2635	3.72991e+06	22.0786	22.3142	21.1322	20.9874	3.72991e+06	0	44.551	22	7	39	2	2	154.02
A0A7I4Y4U4	Ribosomal_L23eN domain-containing protein OS=Haemonchus contortus OX=6289 PE=3 SV=1	Ribosomal_L23eN domain-containing protein	22.4844	22.4218	22.8761	22.7297	7.31867e+06	22.7905	22.5757	23.0144	22.8626	7.31867e+06	22.7775	22.6105	22.8604	22.9516	7.31867e+06	22.4484	22.4481	22.8784	22.9738	7.31867e+06	0	44.531	25	4	33	3	3	111.93
A0A7I5E9P7	Fibrinogen C-terminal domain-containing protein OS=Haemonchus contortus OX=6289 PE=4 SV=1	Fibrinogen C-terminal domain-containing protein	18.7427	19.2864	21.3104	22.0528	2.26536e+06	19.4816	19.4606	21.5672	22.16	2.26536e+06	19.5601	19.7891	21.8277	21.873	2.26536e+06	19.4641	19.5727	21.5439	22.3914	2.26536e+06	0	44.531	20	10	28	3	10	85.06
A0A7I4YP22	SH3 domain-containing GRB2-like protein OS=Haemonchus contortus OX=6289 PE=4 SV=1	SH3 domain-containing GRB2-like protein	24.5174	24.6615	24.9787	24.883	2.79699e+07	24.5347	24.6398	24.9124	24.9177	2.79699e+07	24.5266	24.6059	24.7595	24.8126	2.79699e+07	24.5236	24.6093	24.7755	24.8552	2.79699e+07	0	44.52	20	10	43	10	10	152.1
A0A7I4YAX4	Zinc finger protein OS=Haemonchus contortus OX=6289 PE=4 SV=1	Zinc finger protein	23.7185	24.2185	23.2673	23.5779	1.33836e+07	24.0667	24.3717	23.4145	23.5846	1.33836e+07	23.726	24.2058	23.3572	23.5488	1.33836e+07	24.2275	24.0135	23.2333	23.5267	1.33836e+07	0	44.385	30	8	38	8	8	142.91
A0A7I4YKW8	Carbonyl reductase [NADPH] 1-like OS=Haemonchus contortus OX=6289 PE=3 SV=1	Carbonyl reductase [NADPH] 1-like	24.3374	24.3339	23.2619	23.2739	1.48838e+07	24.193	24.2588	23.199	23.2412	1.48838e+07	24.2692	24.3301	23.3072	23.1885	1.48838e+07	24.0875	24.2729	23.2839	23.3254	1.48838e+07	0	44.366	27	7	41	7	7	153.83
A0A7I4XVA7	Chondroitin proteoglycan 2 OS=Haemonchus contortus OX=6289 PE=4 SV=1	Chondroitin proteoglycan 2	23.7296	23.9319	20.5538	20.4919	8.67559e+06	23.4941	23.7833	20.9781	20.9233	8.67559e+06	23.7468	24.1057	20.7055	20.5116	8.67559e+06	23.4994	24.7386	21.8421	22.0106	8.67559e+06	0	44.308	14	10	37	9	10	111.39
A0A7I4Y8N8	CMP/dCMP-type deaminase domain-containing protein OS=Haemonchus contortus OX=6289 PE=4 SV=1	CMP/dCMP-type deaminase domain-containing protein	21.4791	21.8032	25.1398	25.5035	2.47962e+07	22.2715	22.7774	25.3276	25.4317	2.47962e+07	22.3003	22.452	25.2322	25.4269	2.47962e+07	22.5266	22.5918	25.1611	25.273	2.47962e+07	0	44.244	44	5	28	5	5	138.95
A0A7I5E6F5	Ribosomal protein S19e OS=Haemonchus contortus OX=6289 PE=3 SV=1	Ribosomal protein S19e	27.4241	27.6155	26.6655	26.5482	1.69682e+08	27.6254	27.6318	26.7867	26.8376	1.69682e+08	27.4289	27.7048	26.735	26.816	1.69682e+08	27.5987	27.4187	26.7312	26.7632	1.69682e+08	0	44.101	48	9	73	9	9	220.67
A0A7I4Y2T1	Apple domain-containing protein OS=Haemonchus contortus OX=6289 PE=4 SV=1	Apple domain-containing protein	22.4701	22.948	23.0205	23.0965	8.08257e+06	22.8441	23.2053	23.2177	23.244	8.08257e+06	22.4804	22.9321	23.1919	23.1881	8.08257e+06	22.9723	22.6185	23.1128	23.1881	8.08257e+06	0	44.1	18	8	36	8	8	129.85
A0A7I4Y5I3	Acetyl-CoA acetyltransferase, cytosolic OS=Haemonchus contortus OX=6289 PE=3 SV=1	Acetyl-CoA acetyltransferase, cytosolic	23.7666	24.447	22.5542	22.6531	1.09157e+07	23.5756	24.2047	22.6795	22.7083	1.09157e+07	23.7259	24.1047	22.6312	22.7292	1.09157e+07	23.7126	24.0711	22.5107	22.8074	1.09157e+07	0	44.073	25	7	30	7	7	119.68
U6PUP6	Protein F42A10.5 OS=Haemonchus contortus OX=6289 GN=HCOI_00710000 PE=3 SV=1	Protein F42A10.5	23.6737	23.8361	23.7285	23.7418	1.42046e+07	23.7496	23.987	23.7556	23.7824	1.42046e+07	23.8277	23.851	23.8004	23.8158	1.42046e+07	23.8849	23.9252	23.7015	23.9203	1.42046e+07	0	44.037	35	10	41	10	10	135.94
A0A7I4Y4N1	Superoxide dismutase [Cu-Zn] OS=Haemonchus contortus OX=6289 PE=3 SV=1	Superoxide dismutase [Cu-Zn]	23.4283	23.4272	23.5443	23.256	1.16583e+07	23.2195	23.4375	23.7329	23.2359	1.16583e+07	23.2427	23.2088	23.5878	23.204	1.16583e+07	23.2169	23.2275	23.8002	23.3091	1.16583e+07	0	43.968	35	5	25	0	5	119.13
A0A7I4Y8X8	Integrin beta OS=Haemonchus contortus OX=6289 PE=3 SV=1	Integrin beta	23.5029	23.5664	23.9181	24.0923	1.4024e+07	23.2905	23.6652	23.9445	24.0756	1.4024e+07	23.3484	23.4105	24.0502	24.1	1.4024e+07	23.477	23.4963	23.9862	23.9855	1.4024e+07	0	43.956	15	12	36	12	12	115.06
A0A7I4YLS7	calcium/calmodulin-dependent protein kinase OS=Haemonchus contortus OX=6289 PE=3 SV=2	calcium/calmodulin-dependent protein kinase	23.6397	23.7694	24.3593	24.4283	1.74206e+07	23.9099	23.6624	24.3122	24.3384	1.74206e+07	23.9034	23.786	24.346	24.35	1.74206e+07	23.7173	23.5605	24.3276	24.4028	1.74206e+07	0	43.937	24	13	33	5	13	109.52
A0A6F7PTZ2	Peptidase A1 domain-containing protein OS=Haemonchus contortus OX=6289 PE=3 SV=1	Peptidase A1 domain-containing protein	21.0804	21.8486	23.3662	23.3564	9.80718e+06	22.2521	22.5817	23.5144	23.4655	9.80718e+06	20.2407	20.5214	23.2039	23.1208	9.80718e+06	22.0711	22.178	23.6946	23.446	9.80718e+06	0	43.906	12	4	38	2	2	161.03
A0A7I4YRD2	GLOBIN domain-containing protein OS=Haemonchus contortus OX=6289 PE=3 SV=1	GLOBIN domain-containing protein	23.292	23.0343	24.2102	24.478	1.51555e+07	23.1629	23.4275	24.1049	24.1952	1.51555e+07	23.3258	23.4387	24.0155	24.2337	1.51555e+07	23.3125	23.2935	24.1036	24.3106	1.51555e+07	0	43.833	49	7	33	7	7	136.08
A0A7I5ECK4	BPTI/Kunitz inhibitor domain-containing protein OS=Haemonchus contortus OX=6289 PE=4 SV=1	BPTI/Kunitz inhibitor domain-containing protein	23.2296	23.5074	22.5282	22.5532	7.59094e+06	23.2369	23.7051	22.3764	22.6751	7.59094e+06	22.9484	23.4983	22.4341	22.5597	7.59094e+06	22.9729	23.2526	22.4659	22.7078	7.59094e+06	0	43.812	38	7	31	7	7	118.33
A0A7I5E9Z7	NADH dehydrogenase [ubiquinone] 1 subunit C2 OS=Haemonchus contortus OX=6289 PE=3 SV=1	NADH dehydrogenase [ubiquinone] 1 subunit C2	25.0616	24.2281	24.6262	24.6587	2.56091e+07	24.8514	24.668	24.1794	24.6888	2.56091e+07	25.0966	24.7678	24.4565	24.5614	2.56091e+07	25.1138	24.9296	24.2373	24.5325	2.56091e+07	0	43.771	36	5	25	5	5	136.3
A0A7I4YEC6	Small ribosomal subunit protein uS15 OS=Haemonchus contortus OX=6289 PE=3 SV=1	Small ribosomal subunit protein uS15	26.722	26.6852	25.7211	25.5518	8.29011e+07	26.9009	26.676	25.6814	25.5038	8.29011e+07	26.8256	26.8484	25.8285	25.6134	8.29011e+07	26.9539	26.6197	25.8149	25.7216	8.29011e+07	0	43.642	48	8	70	7	8	234.45
A0A7I4YXV4	Transthyretin domain containing protein OS=Haemonchus contortus OX=6289 PE=3 SV=1	Transthyretin domain containing protein	21.3167	21.7643	21.273	21.2217	2.86505e+06	21.5266	21.6906	21.2883	21.1987	2.86505e+06	21.4615	21.8212	21.1655	21.3894	2.86505e+06	21.5914	21.8704	21.1531	21.3535	2.86505e+06	0	43.634	30	5	60	1	2	252.41
A0A7I4Y4E9	Protein phosphatase 1 regulatory subunit 7 OS=Haemonchus contortus OX=6289 PE=4 SV=1	Protein phosphatase 1 regulatory subunit 7	24.0069	24.2437	24.0042	24.2002	1.79335e+07	24.1347	24.2829	24.0308	24.0694	1.79335e+07	23.8835	24.0823	23.9725	23.9719	1.79335e+07	23.967	24.0483	23.8816	23.9764	1.79335e+07	0	43.608	31	11	41	11	11	137.56
A0A7I4YQR4	Lipocalin OS=Haemonchus contortus OX=6289 PE=4 SV=1	Lipocalin	23.5094	23.9947	25.822	26.0186	3.91371e+07	23.5663	23.8429	25.8409	25.997	3.91371e+07	23.2786	23.367	25.9772	25.9791	3.91371e+07	23.6165	23.7213	25.7545	26.1171	3.91371e+07	0	43.493	39	9	47	9	9	149.73
A0A7I5E6W4	GRAM domain-containing protein OS=Haemonchus contortus OX=6289 PE=4 SV=1	GRAM domain-containing protein	22.9318	23.0221	23.802	23.9906	1.16524e+07	22.7507	22.8673	24.0956	24.1125	1.16524e+07	22.5229	22.7826	24.056	24.1222	1.16524e+07	22.9813	22.8979	23.8234	24.0185	1.16524e+07	0	43.393	33	7	33	7	7	126.71
A0A7I4Z2L7	Barrier to autointegration factor OS=Haemonchus contortus OX=6289 PE=4 SV=1	Barrier to autointegration factor	24.1293	24.0377	23.4978	23.5199	1.71611e+07	24.0162	24.2078	23.6723	23.7592	1.71611e+07	24.1619	24.4121	23.7669	23.9137	1.71611e+07	24.1301	24.2039	23.7185	23.7928	1.71611e+07	0	43.303	63	6	26	6	6	110.24
A0A7I5ECU3	Uncharacterized protein OS=Haemonchus contortus OX=6289 PE=4 SV=1	Uncharacterized protein	24.2423	24.4353	24.1961	24.2063	2.05412e+07	24.1152	24.3792	24.1405	24.2932	2.05412e+07	24.1521	24.2066	24.1372	24.2165	2.05412e+07	24.023	24.1487	24.2196	24.2117	2.05412e+07	0	43.234	36	5	54	5	5	225.26
A0A7I5ECX4	AAA domain-containing protein OS=Haemonchus contortus OX=6289 PE=3 SV=1	AAA domain-containing protein	23.5507	23.8203	23.0856	23.1625	1.02809e+07	23.5498	23.6466	23.0796	23.1428	1.02809e+07	23.5998	23.5438	23.1198	23.1553	1.02809e+07	23.5759	23.5728	22.9858	23.0665	1.02809e+07	0	43.204	26	10	37	6	9	133.55
A0A7I4YK59	Leucine-rich repeat extensin-like protein 3 OS=Haemonchus contortus OX=6289 PE=4 SV=1	Leucine-rich repeat extensin-like protein 3	25.3393	25.665	22.9047	22.8607	2.70147e+07	25.4104	25.8249	22.6356	22.6245	2.70147e+07	25.3296	25.8055	22.0909	22.2735	2.70147e+07	25.3753	25.977	22.6067	22.5568	2.70147e+07	0	43.139	24	6	41	6	6	159.59
A0A7I4XSU2	Pept_C1 domain-containing protein OS=Haemonchus contortus OX=6289 PE=3 SV=1	Pept_C1 domain-containing protein	19.9642	20.7316	20.7509	21.0758	1.77221e+06	19.9431	20.2799	20.9546	20.644	1.77221e+06	20.3751	20.5126	20.9072	21.096	1.77221e+06	20.1454	20.3828	20.6909	20.7972	1.77221e+06	0	43.106	13	3	66	1	2	459.49
A0A7I4Y1I2	Xaa-Pro dipeptidase OS=Haemonchus contortus OX=6289 PE=3 SV=1	Xaa-Pro dipeptidase	23.4073	23.7693	23.551	23.6678	1.3153e+07	23.465	23.5231	23.5362	23.6533	1.3153e+07	23.4826	23.511	23.6214	23.6629	1.3153e+07	23.4101	23.419	23.6172	23.6447	1.3153e+07	0	43.076	21	11	27	4	10	91.25
A0A7I4YQH5	eIF-4F 25 kDa subunit OS=Haemonchus contortus OX=6289 PE=3 SV=1	eIF-4F 25 kDa subunit	24.2275	24.3089	23.0781	23.1527	1.41107e+07	24.25	24.1267	23.1865	23.217	1.41107e+07	24.4225	24.2982	23.1086	23.1942	1.41107e+07	24.1519	24.2461	22.9326	23.0621	1.41107e+07	0	43.051	30	8	46	8	8	154.22
A0A7I4Y8Q4	Coiled-coil domain-containing protein 25 OS=Haemonchus contortus OX=6289 PE=3 SV=1	Coiled-coil domain-containing protein 25	23.2203	23.4612	23.5603	23.4749	1.0702e+07	23.2193	23.4923	23.3657	23.5726	1.0702e+07	23.157	23.301	23.4784	23.4764	1.0702e+07	23.0921	23.2352	23.3137	23.4001	1.0702e+07	0	42.956	34	8	35	8	8	132.43
A0A7I4Y2L3	Gamma interferon inducible lysosomal thiol reductase OS=Haemonchus contortus OX=6289 PE=3 SV=1	Gamma interferon inducible lysosomal thiol reductase	24.4445	25.2672	24.1968	24.7365	2.3627e+07	24.6548	24.9596	24.0645	24.762	2.3627e+07	24.5166	24.8256	24.0304	24.6655	2.3627e+07	24.8658	25.1107	23.8525	24.7425	2.3627e+07	0	42.919	28	8	46	7	8	146.98
A0A7I4YT82	Retinol dehydrogenase 12 OS=Haemonchus contortus OX=6289 PE=4 SV=1	Retinol dehydrogenase 12	23.7635	23.9368	23.7399	23.8979	1.44511e+07	23.7327	24.0006	23.6886	23.9256	1.44511e+07	23.7197	23.7682	23.9563	23.9401	1.44511e+07	23.6655	23.5581	23.8103	23.8311	1.44511e+07	0	42.788	27	8	22	8	8	87.06
A0A7I4Z3J9	Ras-related protein Rab-14 OS=Haemonchus contortus OX=6289 PE=3 SV=1	Ras-related protein Rab-14	22.9727	23.1068	23.1936	23.1816	8.92805e+06	22.8468	22.8825	23.0622	23.1532	8.92805e+06	22.6005	22.8236	22.5844	22.6098	8.92805e+06	22.7142	22.8506	23.2018	23.17	8.92805e+06	0	42.74	49	9	36	4	8	134.11
A0A7I4YSF1	Transthyretin-like family protein OS=Haemonchus contortus OX=6289 PE=3 SV=1	Transthyretin-like family protein	23.8002	23.728	26.0903	25.4221	3.6777e+07	23.9626	24.1743	25.8095	25.5741	3.6777e+07	23.8961	23.5539	26.0279	25.82	3.6777e+07	24.172	24.0755	25.9205	25.1671	3.6777e+07	0	42.698	35	5	37	5	5	131.89
A0A7I4XWX3	non-specific serine/threonine protein kinase OS=Haemonchus contortus OX=6289 PE=3 SV=1	non-specific serine/threonine protein kinase	21.43	22.0149	23.0113	23.3332	6.5622e+06	22.0321	22.2959	22.9742	23.1912	6.5622e+06	21.7838	21.8953	23.1788	23.1465	6.5622e+06	21.8566	21.8606	22.9165	23.3598	6.5622e+06	0	42.601	29	9	19	6	9	72.94
A0A7I4YAJ7	PPM-type phosphatase domain-containing protein OS=Haemonchus contortus OX=6289 PE=3 SV=1	PPM-type phosphatase domain-containing protein	20.9492	21.2185	20.917	20.8891	2.12546e+06	20.6438	21.171	20.7721	20.7019	2.12546e+06	21.0491	20.9443	20.9257	20.8859	2.12546e+06	21.2919	21.1822	20.8934	21.0677	2.12546e+06	0	42.584	32	8	16	8	8	65.63
A0A7I4Z131	Aha1_N domain-containing protein OS=Haemonchus contortus OX=6289 PE=3 SV=1	Aha1_N domain-containing protein	24.1586	24.2995	23.9117	23.9189	1.75178e+07	24.1404	24.2177	23.9878	23.8864	1.75178e+07	24.17	24.0618	23.9714	23.9491	1.75178e+07	24.1376	24.0479	24.067	23.9983	1.75178e+07	0	42.574	29	10	32	10	10	117.96
A0A7I4Z0Q6	ANK_REP_REGION domain-containing protein OS=Haemonchus contortus OX=6289 PE=4 SV=1	ANK_REP_REGION domain-containing protein	22.8096	23.3087	23.5717	23.6987	1.08377e+07	23.1511	23.4311	23.5552	23.8649	1.08377e+07	23.4179	23.6769	23.7487	24.0734	1.08377e+07	22.9764	22.751	23.4527	23.8136	1.08377e+07	0	42.544	13	7	34	0	7	117.97
A0A7I4YZI4	Cystatin domain-containing protein OS=Haemonchus contortus OX=6289 PE=3 SV=1	Cystatin domain-containing protein	24.4325	24.5803	25.2352	25.0514	2.86105e+07	24.4367	24.4006	25.1174	25.0483	2.86105e+07	24.5466	24.3402	25.0596	25.0061	2.86105e+07	24.3856	24.2901	25.0341	25.1159	2.86105e+07	0	42.492	41	7	53	7	7	190.07
A0A7I5E555	INVERT_DEFENSINS domain-containing protein OS=Haemonchus contortus OX=6289 PE=4 SV=1	INVERT_DEFENSINS domain-containing protein	24.5201	24.0559	24.2955	23.6952	1.93872e+07	23.7613	24.1974	24.5202	23.627	1.93872e+07	24.4389	24.3721	24.3834	23.8347	1.93872e+07	24.7345	24.4889	24.2755	23.5921	1.93872e+07	0	42.251	39	3	21	0	3	114.75
W6NDP0	Dolichol-phosphate mannosyltransferase subunit 1 OS=Haemonchus contortus OX=6289 GN=HCOI_00402600 PE=3 SV=1	Dolichol-phosphate mannosyltransferase subunit 1	24.5061	24.2621	24.0713	24.2799	1.99297e+07	24.2881	24.0871	24.069	24.2464	1.99297e+07	24.5017	24.2342	24.0642	24.2928	1.99297e+07	24.4652	24.3927	24.0814	24.2791	1.99297e+07	0	42.181	41	9	26	9	9	101.21
A0A7I4XVI9	Guanine nucleotide-binding protein G(s) subunit alpha OS=Haemonchus contortus OX=6289 PE=3 SV=1	Guanine nucleotide-binding protein G(s) subunit alpha	22.3023	22.4963	22.9691	22.9147	6.55957e+06	22.3033	22.57	22.8845	22.9452	6.55957e+06	22.335	22.3756	22.9186	22.8875	6.55957e+06	22.2048	22.1993	22.8397	22.9665	6.55957e+06	0	41.993	23	9	30	8	8	105.39
A0A7I4YJ45	Uso1_p115_head domain-containing protein OS=Haemonchus contortus OX=6289 PE=4 SV=1	Uso1_p115_head domain-containing protein	23.6829	23.9211	24.0314	24.1783	1.71144e+07	23.4295	23.8168	23.8215	23.9591	1.71144e+07	23.5156	23.6779	23.9762	24.1509	1.71144e+07	23.5929	23.6513	23.8455	23.9755	1.71144e+07	0	41.871	13	10	32	10	10	142.71
A0A7I4YB55	L-dopachrome isomerase OS=Haemonchus contortus OX=6289 PE=3 SV=1	L-dopachrome isomerase	27.8527	27.5722	27.7507	27.7392	2.22614e+08	27.8907	27.2451	27.8618	27.6957	2.22614e+08	27.7925	27.6961	27.8735	27.7732	2.22614e+08	27.7852	27.715	27.9254	27.617	2.22614e+08	0	41.799	50	6	101	6	6	289.36
A0A7I4Z0U9	60S ribosomal protein L11 OS=Haemonchus contortus OX=6289 PE=3 SV=1	60S ribosomal protein L11	25.0946	25.2936	22.6885	22.5233	1.91382e+07	25.0141	25.0049	22.6673	22.4474	1.91382e+07	25.1161	25.0353	22.6074	22.4869	1.91382e+07	24.9183	24.9257	22.7987	22.7331	1.91382e+07	0	41.764	42	8	57	2	3	196.93
A0A7I4Y4N3	Thioredoxin domain-containing protein OS=Haemonchus contortus OX=6289 PE=3 SV=1	Thioredoxin domain-containing protein	24.7869	24.6994	24.0676	24.1626	2.21997e+07	24.7024	24.6436	24.0524	24.1253	2.21997e+07	24.7794	24.6727	24.0795	24.203	2.21997e+07	24.6982	24.6351	24.1021	24.1355	2.21997e+07	0	41.707	25	8	29	8	8	113.22
A0A7I4YEA6	Phospholipase B-like OS=Haemonchus contortus OX=6289 PE=3 SV=1	Phospholipase B-like	24.8824	25.0307	24.0933	24.165	2.43461e+07	24.6839	24.9739	24.1327	24.1899	2.43461e+07	24.9123	25.0622	24.1984	24.175	2.43461e+07	24.6949	25.1005	24.0007	24.2174	2.43461e+07	0	41.664	17	10	32	10	10	118.36
A0A7I5E588	Pept_C1 domain-containing protein OS=Haemonchus contortus OX=6289 PE=3 SV=1	Pept_C1 domain-containing protein	24.1036	23.5605	23.0448	23.1714	1.0898e+07	24.2464	23.8458	23.0695	23.1257	1.0898e+07	24.2287	23.8316	23.0885	23.0793	1.0898e+07	24.3854	23.4428	22.9039	23.1442	1.0898e+07	0	41.589	16	4	36	2	2	159.66
A0A7I4YNS2	Kunitz/Bovine pancreatic trypsin inhibitor domain protein OS=Haemonchus contortus OX=6289 PE=4 SV=1	Kunitz/Bovine pancreatic trypsin inhibitor domain protein	23.3663	23.3939	24.2204	24.1234	1.51492e+07	23.3258	23.2706	24.2026	24.1899	1.51492e+07	23.5447	23.2309	24.3138	24.2631	1.51492e+07	23.4132	23.3933	24.2079	24.1518	1.51492e+07	0	41.525	35	6	27	6	6	115.48
A0A7I4YD06	Clustered mitochondria protein homolog OS=Haemonchus contortus OX=6289 PE=3 SV=1	Clustered mitochondria protein homolog	22.867	23.1048	22.1733	22.3487	6.39679e+06	22.8765	23.0571	22.2286	22.4228	6.39679e+06	23.0535	23.004	22.2236	22.3216	6.39679e+06	22.9497	22.8965	22.0551	22.2839	6.39679e+06	0	41.52	9	12	35	10	12	108.96
A0A7I4XST6	Cysteine proteinase OS=Haemonchus contortus OX=6289 PE=3 SV=1	Cysteine proteinase	22.6976	22.4488	21.9456	21.7258	5.18371e+06	22.5111	22.353	21.8552	21.6102	5.18371e+06	22.4547	22.243	21.8306	21.4315	5.18371e+06	22.6617	22.3645	22.2179	21.4624	5.18371e+06	0	41.453	17	4	29	2	2	146.24
A0A7I5E8U6	Serrate RNA effector molecule homolog OS=Haemonchus contortus OX=6289 PE=3 SV=1	Serrate RNA effector molecule homolog	23.3665	23.4893	23.2278	22.9304	1.00613e+07	23.2818	23.3251	23.196	22.8821	1.00613e+07	23.3421	23.3975	23.054	22.899	1.00613e+07	23.3881	23.3698	22.9365	23.0115	1.00613e+07	0	41.436	16	12	36	12	12	122.88
A0A7I4YHA7	Secreted protein OS=Haemonchus contortus OX=6289 PE=4 SV=1	Secreted protein	21.9491	22.1299	23.3515	25.1197	1.44219e+07	21.8571	22.2705	23.9541	24.566	1.44219e+07	21.8347	22.1235	23.8089	24.6582	1.44219e+07	22.0281	22.0336	23.8286	24.8037	1.44219e+07	0	41.372	24	3	20	3	3	124.76
A0A7I4YPP7	Amidohydro-rel domain-containing protein OS=Haemonchus contortus OX=6289 PE=4 SV=1	Amidohydro-rel domain-containing protein	24.7734	24.8432	24.4684	24.3871	2.52641e+07	24.68	24.9856	24.5125	24.3819	2.52641e+07	24.6449	24.6712	24.4422	24.3761	2.52641e+07	24.6818	24.7252	24.44	24.3655	2.52641e+07	0	41.343	27	11	43	11	11	140.02
A0A7I5E584	Pept_C1 domain-containing protein OS=Haemonchus contortus OX=6289 PE=3 SV=1	Pept_C1 domain-containing protein	24.8562	23.3919	24.5414	22.0439	1.80933e+07	25.3557	23.2225	24.6145	22.7415	1.80933e+07	25.2916	23.0848	24.397	22.1232	1.80933e+07	25.0146	22.9925	24.4819	21.5004	1.80933e+07	0	41.217	13	3	66	0	2	454.5
Q2UVF3	Legumain OS=Haemonchus contortus OX=6289 GN=leg-1 PE=2 SV=1	Legumain	24.1896	24.3948	24.3005	24.2053	2.29285e+07	24.061	24.4601	24.3731	24.3766	2.29285e+07	24.235	24.2827	24.45	24.0608	2.29285e+07	24.1361	24.3673	24.5004	24.0435	2.29285e+07	0	41.175	13	5	48	5	5	162.26
A0A7I4YXB6	Gamma-glutamyltranspeptidase 1 OS=Haemonchus contortus OX=6289 PE=4 SV=1	Gamma-glutamyltranspeptidase 1	20.9381	21.4042	22.6911	23.2099	5.64538e+06	20.8514	21.6387	23.0088	23.0746	5.64538e+06	20.7219	20.9165	23.1286	23.0422	5.64538e+06	20.9106	20.45	23.1536	23.0888	5.64538e+06	0	41.124	9	5	28	1	1	121.4
A0A7I5E6Y8	inositol-3-phosphate synthase OS=Haemonchus contortus OX=6289 PE=3 SV=1	inositol-3-phosphate synthase	23.6189	23.8483	22.3443	22.4634	9.30609e+06	23.6489	23.7318	22.4753	22.5575	9.30609e+06	23.7685	23.8167	22.2783	22.2921	9.30609e+06	23.6995	23.8342	22.3423	22.5118	9.30609e+06	0	41.092	17	9	27	9	9	97.55
A0A7I4XSZ9	NADH dehydrogenase [ubiquinone] iron-sulfur protein 3, mitochondrial OS=Haemonchus contortus OX=6289 PE=3 SV=1	NADH dehydrogenase [ubiquinone] iron-sulfur protein 3, mitochondrial	25.3956	25.5011	25.2425	25.2502	4.09503e+07	25.3194	25.4301	25.1904	25.2995	4.09503e+07	25.4094	25.3383	25.2336	25.2633	4.09503e+07	25.3432	25.2458	25.2478	25.2482	4.09503e+07	0	40.863	40	6	32	5	6	125.45
A0A7I4XZL4	Aldo_ket_red domain-containing protein OS=Haemonchus contortus OX=6289 PE=4 SV=1	Aldo_ket_red domain-containing protein	23.0587	23.9312	23.4244	23.6814	1.21523e+07	23.2059	23.9039	23.0932	23.6841	1.21523e+07	23.2948	23.6527	23.4358	23.7036	1.21523e+07	23.3118	23.6761	23.2471	23.6284	1.21523e+07	0	40.778	29	10	79	4	4	240.8
A0A7I4YYY8	Terribly reduced optic lobes OS=Haemonchus contortus OX=6289 PE=4 SV=1	Terribly reduced optic lobes	23.4127	23.7869	22.0202	22.0561	7.93463e+06	23.6152	23.7705	21.9514	22.1512	7.93463e+06	23.6441	23.6722	21.6544	21.7234	7.93463e+06	23.7086	23.6784	21.8168	21.8742	7.93463e+06	0	40.729	15	9	25	9	9	85.54
A0A7I5EET6	60S ribosomal protein L36 OS=Haemonchus contortus OX=6289 PE=3 SV=1	60S ribosomal protein L36	25.1246	25.5053	24.5883	24.4592	3.97437e+07	25.4207	25.8673	24.7123	24.691	3.97437e+07	25.3542	25.5978	24.7137	24.6921	3.97437e+07	25.5208	25.227	24.789	24.5683	3.97437e+07	0	40.568	29	4	47	4	4	169.32
A0A7I4YFS3	Conserved secreted protein OS=Haemonchus contortus OX=6289 PE=4 SV=1	Conserved secreted protein	22.3262	22.7674	25.5841	25.5676	2.89502e+07	21.9777	22.5225	25.716	25.5846	2.89502e+07	21.8288	22.0626	25.8462	25.411	2.89502e+07	21.8453	22.0233	25.3943	25.5991	2.89502e+07	0	40.484	12	2	28	1	2	126.35
A0A7I4YF62	VWFA domain-containing protein OS=Haemonchus contortus OX=6289 PE=4 SV=1	VWFA domain-containing protein	24.2551	24.341	23.1705	22.8966	1.29224e+07	24.1938	24.2052	23.323	22.9063	1.29224e+07	24.1267	23.8681	22.8387	23.0198	1.29224e+07	24.2476	24.1208	22.8827	23.1822	1.29224e+07	0	40.34	13	10	40	9	10	132.08
A0A7I4XWV6	14 kDa phosphohistidine phosphatase-like OS=Haemonchus contortus OX=6289 PE=3 SV=1	14 kDa phosphohistidine phosphatase-like	24.0526	24.2523	24.5448	24.6596	2.16562e+07	24.2218	24.3659	24.4916	24.7036	2.16562e+07	24.2334	24.1627	24.5153	24.5608	2.16562e+07	23.8166	24.2994	24.3835	24.8069	2.16562e+07	0	40.34	53	5	35	5	5	140.3
A0A7I4Y1S8	AAA domain-containing protein OS=Haemonchus contortus OX=6289 PE=3 SV=1	AAA domain-containing protein	23.4559	23.8584	23.4091	23.5976	1.18814e+07	23.6592	23.7035	23.4988	23.5565	1.18814e+07	23.4819	23.734	23.4064	23.5687	1.18814e+07	23.7864	23.7095	23.2722	23.5423	1.18814e+07	0	40.304	25	11	30	7	10	97.28
A0A7I5E654	DOMON domain containing protein OS=Haemonchus contortus OX=6289 PE=4 SV=1	DOMON domain containing protein	25.0216	24.8766	24.5888	24.3259	2.58253e+07	25.0959	24.5836	24.5248	24.5623	2.58253e+07	25.033	24.7108	24.3148	24.471	2.58253e+07	24.9479	24.5646	24.1358	24.5183	2.58253e+07	0	40.284	27	5	33	5	5	147.8
A0A7I4XSK4	Saposin B-type domain-containing protein OS=Haemonchus contortus OX=6289 PE=4 SV=1	Saposin B-type domain-containing protein	23.1839	23.55	27.4464	27.0995	8.1534e+07	23.6687	23.7091	27.4739	27.0212	8.1534e+07	23.2685	23.5074	27.4447	26.6733	8.1534e+07	23.7375	23.6608	27.1231	27.0357	8.1534e+07	0	40.277	43	6	66	5	5	202.69
A0A7I4Y295	Peptidase S1 domain-containing protein OS=Haemonchus contortus OX=6289 PE=4 SV=1	Peptidase S1 domain-containing protein	21.7871	22.5108	22.0204	21.7156	5.49587e+06	21.521	23.256	22.1692	21.693	5.49587e+06	21.2868	21.6646	21.9841	21.6294	5.49587e+06	21.3322	23.9898	22.16	21.6642	5.49587e+06	0	40.114	24	9	34	5	5	108.29
A0A912M4G1	BPL/LPL catalytic domain-containing protein OS=Haemonchus contortus OX=6289 PE=3 SV=1	BPL/LPL catalytic domain-containing protein	22.2636	22.4147	22.3856	22.4339	5.61683e+06	21.9548	22.3993	22.5025	22.7314	5.61683e+06	22.1731	22.5423	22.4867	22.6102	5.61683e+06	22.0042	22.289	22.4924	22.4874	5.61683e+06	0	40.108	7	8	22	0	8	70.96
A0A7I4Z365	Lysosome-associated membrane glycoprotein 1 OS=Haemonchus contortus OX=6289 PE=3 SV=1	Lysosome-associated membrane glycoprotein 1	25.086	25.2398	24.7283	24.7643	3.43554e+07	24.8959	25.3402	24.5223	24.6621	3.43554e+07	25.1062	25.1487	24.7641	24.7798	3.43554e+07	24.9625	25.0759	24.9146	24.7489	3.43554e+07	0	40.108	19	4	44	4	4	205.99
A0A7I4Y318	Cysteine synthase OS=Haemonchus contortus OX=6289 PE=3 SV=1	Cysteine synthase	22.3719	22.368	22.4387	22.5004	5.65061e+06	22.3726	22.1221	22.6893	22.5511	5.65061e+06	22.1585	22.3469	22.5023	22.4276	5.65061e+06	22.3541	22.2702	22.4957	22.4751	5.65061e+06	0	39.973	25	7	19	7	7	71.98
A0A7I5EA85	Cytochrome b-c1 complex subunit Rieske, mitochondrial OS=Haemonchus contortus OX=6289 PE=3 SV=1	Cytochrome b-c1 complex subunit Rieske, mitochondrial	25.5274	25.6408	25.2752	25.3759	4.72237e+07	25.4262	25.6257	25.4239	25.4067	4.72237e+07	25.5049	25.5851	25.3951	25.4076	4.72237e+07	25.5193	25.4948	25.4211	25.4271	4.72237e+07	0	39.967	36	11	61	3	10	179.09
A0A7I4YYR1	Eukaryotic peptide chain release factor subunit 1 OS=Haemonchus contortus OX=6289 PE=3 SV=1	Eukaryotic peptide chain release factor subunit 1	23.6722	24.0046	23.6481	23.7509	1.41035e+07	23.7673	24.2247	23.6754	23.6634	1.41035e+07	23.6674	23.886	23.7296	23.7453	1.41035e+07	23.7213	23.721	23.7223	23.737	1.41035e+07	0	39.946	17	7	23	4	7	90.54
A0A7I5E5K8	V-type proton ATPase subunit G OS=Haemonchus contortus OX=6289 PE=3 SV=1	V-type proton ATPase subunit G	24.9361	24.8584	24.8656	24.8036	3.08763e+07	25.0687	24.7291	25.0042	24.9818	3.08763e+07	25.1123	24.9991	25.0437	24.8814	3.08763e+07	25.1721	25.0825	24.7777	24.8727	3.08763e+07	0	39.878	45	5	50	5	5	183.88
A0A7I4YPZ6	26S proteasome non-ATPase regulatory subunit 6 OS=Haemonchus contortus OX=6289 PE=3 SV=1	26S proteasome non-ATPase regulatory subunit 6	23.6859	23.909	23.3861	23.5882	1.2126e+07	23.5827	23.7069	23.6044	23.8336	1.2126e+07	23.5828	23.5473	23.7906	23.939	1.2126e+07	23.6679	23.6353	23.452	23.7183	1.2126e+07	0	39.871	22	10	28	10	10	97.8
A0A7I4XT63	LTD domain-containing protein OS=Haemonchus contortus OX=6289 PE=4 SV=1	LTD domain-containing protein	23.1051	23.3595	23.4474	23.4451	1.08308e+07	23.1258	23.1763	23.516	23.5042	1.08308e+07	23.4863	23.4745	23.5906	23.6081	1.08308e+07	23.3888	23.4622	23.5066	23.5545	1.08308e+07	0	39.852	39	4	22	4	4	90.16
U6PYK2	Major sperm protein domain containing protein OS=Haemonchus contortus OX=6289 GN=HCOI_01004600 PE=4 SV=1	Major sperm protein domain containing protein	22.6683	23.319	24.9243	25.0312	2.16162e+07	22.7367	23.1302	25.0501	24.9583	2.16162e+07	22.9902	23.2135	25.0032	24.8847	2.16162e+07	22.8919	23.3857	24.7478	25.0362	2.16162e+07	0	39.835	48	4	46	4	4	158.27
A0A7I4XTP2	Proteasome subunit beta OS=Haemonchus contortus OX=6289 PE=3 SV=1	Proteasome subunit beta	24.4067	24.2597	23.9334	24.1171	1.84588e+07	24.2592	24.0303	23.8907	24.0697	1.84588e+07	24.4296	24.3264	23.9735	24.0636	1.84588e+07	24.5096	24.4369	23.9462	24.1655	1.84588e+07	0	39.729	36	6	18	6	6	81.2
A0A7I4YJF4	Aminopeptidase OS=Haemonchus contortus OX=6289 PE=3 SV=1	Aminopeptidase	23.9874	24.1742	23.9783	24.1948	1.76633e+07	23.8317	24.0988	24.0818	24.1851	1.76633e+07	24.0507	24.1461	24.0307	24.2651	1.76633e+07	23.9918	24.1513	24.0272	24.2367	1.76633e+07	0	39.696	17	10	29	10	10	97.61
A0A7I4Y0C5	Sterol carrier protein 2 OS=Haemonchus contortus OX=6289 PE=4 SV=2	Sterol carrier protein 2	24.4875	24.7943	23.945	24.2408	2.08541e+07	24.5143	24.4906	23.71	24.0735	2.08541e+07	24.525	24.6761	23.8555	24.0663	2.08541e+07	24.6735	24.8009	23.8069	24.2219	2.08541e+07	0	39.647	20	12	32	11	12	110.01
A0A7I4YZI2	Endonuclease OS=Haemonchus contortus OX=6289 PE=3 SV=1	Endonuclease	23.6495	23.679	23.1798	23.4229	1.20403e+07	23.7326	23.6974	23.3281	23.4285	1.20403e+07	23.6449	23.7584	23.3237	23.5951	1.20403e+07	23.7097	23.8345	23.1641	23.5642	1.20403e+07	0	39.636	27	8	24	8	8	87.35
A0A7I4YI21	NADH dehydrogenase [ubiquinone] 1 beta subcomplex subunit 11, mitochondrial OS=Haemonchus contortus OX=6289 PE=3 SV=1	NADH dehydrogenase [ubiquinone] 1 beta subcomplex subunit 11, mitochondrial	25.5081	25.4075	25.3053	25.3388	4.36296e+07	25.2518	25.3666	25.2638	25.1916	4.36296e+07	25.3306	25.3114	25.2788	25.2341	4.36296e+07	25.2046	25.1941	25.266	25.1598	4.36296e+07	0	39.557	35	6	42	6	6	155.92
A0A7I4YL41	BCL2-associated athanogene 6 OS=Haemonchus contortus OX=6289 PE=4 SV=2	BCL2-associated athanogene 6	20.9527	21.418	21.3443	21.4466	2.69552e+06	21.0483	21.4262	21.4915	21.583	2.69552e+06	21.0737	21.4129	21.4618	21.5488	2.69552e+06	21.0483	21.0695	21.3133	21.5936	2.69552e+06	0	39.525	5	7	30	4	7	107.79
A0A7I4XUX9	Cytidine deaminase OS=Haemonchus contortus OX=6289 PE=3 SV=1	Cytidine deaminase	24.0774	23.5855	23.1735	23.4458	1.2096e+07	24.2511	23.6955	23.3624	23.2696	1.2096e+07	24.2476	23.6815	23.2654	23.3291	1.2096e+07	24.2089	23.7999	23.2127	23.376	1.2096e+07	0	39.452	42	5	26	5	5	109.51
A0A7I5EEX4	Kynureninase OS=Haemonchus contortus OX=6289 PE=3 SV=1	Kynureninase	23.7264	23.6667	23.4612	23.4199	1.13644e+07	23.7237	23.546	23.3403	23.3913	1.13644e+07	23.7175	23.6593	23.4914	23.4922	1.13644e+07	23.7657	23.7463	23.1252	23.4106	1.13644e+07	0	39.426	20	10	29	10	10	97.13
A0A7I4YG17	Ribosomal protein L5 domain containing protein OS=Haemonchus contortus OX=6289 PE=3 SV=1	Ribosomal protein L5 domain containing protein	23.3348	23.3055	22.7984	22.9893	8.50897e+06	23.3305	23.0894	22.9913	23.1379	8.50897e+06	23.4283	23.3804	23.0566	23.0594	8.50897e+06	23.5302	23.1688	22.8311	23.229	8.50897e+06	0	39.41	42	7	50	2	2	171.98
A0A7I5E5R9	AP-1 complex subunit gamma OS=Haemonchus contortus OX=6289 PE=3 SV=1	AP-1 complex subunit gamma	23.5351	23.7077	23.6008	23.5327	1.17714e+07	23.4219	23.7251	23.3421	23.5402	1.17714e+07	23.4165	23.4899	23.647	23.5859	1.17714e+07	23.2996	23.3331	23.5467	23.548	1.17714e+07	0	39.381	13	12	31	11	12	100.54
A0A7I4YZR8	Piwi domain-containing protein OS=Haemonchus contortus OX=6289 PE=4 SV=1	Piwi domain-containing protein	23.1221	23.0668	22.0295	22.155	5.87445e+06	22.8695	22.9935	22.0392	22.1061	5.87445e+06	23.0916	22.9152	22.039	21.9226	5.87445e+06	23.0707	23.1211	21.9216	21.9683	5.87445e+06	0	39.351	11	11	36	11	11	107.22
A0A7I4Y8L4	NADH dehydrogenase [ubiquinone] 1 beta subcomplex subunit 2, mitochondrial OS=Haemonchus contortus OX=6289 PE=3 SV=1	NADH dehydrogenase [ubiquinone] 1 beta subcomplex subunit 2, mitochondrial	24.9902	24.7904	24.8406	24.6468	2.85861e+07	24.7418	24.8046	24.6717	24.6315	2.85861e+07	24.7629	24.6312	24.6477	24.6462	2.85861e+07	24.7535	24.635	24.761	24.6595	2.85861e+07	0	39.305	33	4	31	4	4	127.69
A0A6F7Q7H4	Glutaredoxin 3 OS=Haemonchus contortus OX=6289 PE=4 SV=1	Glutaredoxin 3	23.3961	23.7131	23.12	23.5075	1.11619e+07	23.38	23.8272	23.3535	23.5196	1.11619e+07	23.3818	23.6856	23.3861	23.5483	1.11619e+07	23.4573	23.5345	23.2467	23.4858	1.11619e+07	0	39.27	22	8	30	8	8	94.2
A0A7I4XVK2	Vesicle-fusing ATPase OS=Haemonchus contortus OX=6289 PE=3 SV=1	Vesicle-fusing ATPase	23.7574	23.839	23.6857	23.6771	1.39849e+07	23.7106	23.7421	23.7491	23.8182	1.39849e+07	23.7248	23.8865	23.7315	23.7391	1.39849e+07	23.8098	23.7269	23.6737	23.7766	1.39849e+07	0	39.154	24	10	31	6	9	107.34
A0A7I4YZ21	Retinol dehydrogenase 14 OS=Haemonchus contortus OX=6289 PE=4 SV=1	Retinol dehydrogenase 14	17.5651	18.0771	18.5872	18.8572	305789	17.6462	18.0574	18.3808	18.345	305789	17.9101	18.0721	18.2908	18.1999	305789	18.0495	18.0166	18.2321	18.4235	305789	0	39.111	31	7	23	3	3	98.39
A0A6F7NRM6	15 kDa excretory/secretory protein OS=Haemonchus contortus OX=6289 PE=4 SV=1	15 kDa excretory/secretory protein																22.8428	22.9304	23.3017	24.011	1.17575e+07	0	39.081	38	8	77	0	1	248.85
A0A7I4YGG7	Myosin motor domain-containing protein OS=Haemonchus contortus OX=6289 PE=3 SV=1	Myosin motor domain-containing protein	21.8563	21.9368	21.4756	21.6039	3.2264e+06	21.4847	21.819	21.6584	21.5485	3.2264e+06	21.5335	21.8306	21.4018	21.4747	3.2264e+06	21.7997	21.8887	21.5643	21.8305	3.2264e+06	0	39.066	11	10	15	8	10	53.15
A0A7I4XRY3	Mitochondrial import inner membrane translocase subunit TIM44 OS=Haemonchus contortus OX=6289 PE=3 SV=1	Mitochondrial import inner membrane translocase subunit TIM44	23.5774	23.7164	22.9933	23.1135	1.00901e+07	23.5361	23.5955	23.0713	23.1722	1.00901e+07	23.609	23.5038	23.0622	23.1572	1.00901e+07	23.4473	23.4679	23.0008	23.1964	1.00901e+07	0	39.042	21	9	32	9	9	113.84
A0A7I4Y662	Immunoglobulin I-set domain containing protein OS=Haemonchus contortus OX=6289 PE=4 SV=1	Immunoglobulin I-set domain containing protein	22.8254	22.8026	23.8944	23.8403	1.37327e+07	22.9834	23.0984	23.9752	23.8902	1.37327e+07	22.2416	22.8879	23.6902	23.5269	1.37327e+07	22.7871	23.0687	24.1158	23.8377	1.37327e+07	0	38.972	63	4	20	4	4	114.41
A0A7I4XYX3	V-type proton ATPase subunit OS=Haemonchus contortus OX=6289 PE=3 SV=1	V-type proton ATPase subunit	24.8577	24.939	24.7936	24.8947	3.04654e+07	24.8804	24.9588	24.8183	24.8958	3.04654e+07	24.9527	24.85	24.9079	24.9218	3.04654e+07	24.9732	24.8843	24.8698	24.9411	3.04654e+07	0	38.892	22	8	37	8	8	129.94
A0A7I4YF98	Cytochrome oxidase c subunit VIb OS=Haemonchus contortus OX=6289 PE=4 SV=1	Cytochrome oxidase c subunit VIb	25.4352	25.4612	25.2565	25.3984	4.37117e+07	25.4999	25.3157	25.1356	25.4655	4.37117e+07	25.4654	25.4943	25.176	25.3659	4.37117e+07	25.4737	25.5327	25.1391	25.3976	4.37117e+07	0	38.82	65	8	37	8	8	138.32
A0A7I4YGC2	C-type lectin OS=Haemonchus contortus OX=6289 PE=4 SV=1	C-type lectin	22.0308	22.4462	24.5312	24.9029	1.59326e+07	21.8404	22.2359	24.5045	24.7505	1.59326e+07	23.1035	23.2092	24.2164	24.5248	1.59326e+07	22.5728	22.5121	24.3091	24.7399	1.59326e+07	0	38.795	25	9	30	9	9	105.73
A0A7I4YBM9	Proteasome subunit alpha type OS=Haemonchus contortus OX=6289 PE=3 SV=1	Proteasome subunit alpha type	22.5199	22.3024	22.3594	22.5347	5.66161e+06	22.5086	22.1072	22.2431	22.2793	5.66161e+06	22.5487	22.4906	22.3438	22.4146	5.66161e+06	22.4923	22.4757	22.3381	22.4389	5.66161e+06	0	38.683	25	4	14	1	4	55.35
A0A7I4XWJ7	Major sperm protein domain containing protein OS=Haemonchus contortus OX=6289 PE=4 SV=1	Major sperm protein domain containing protein	20.3759	21.1694	22.6747	22.905	4.80249e+06	19.9531	20.8543	22.6196	22.6496	4.80249e+06	20.5492	20.6745	22.5539	22.3401	4.80249e+06	20.3452	20.3861	22.6638	22.9539	4.80249e+06	0	38.581	35	3	41	2	2	141.68
A0A7I4Z3C2	NADH dehydrogenase [ubiquinone] 1 alpha subcomplex subunit 2 OS=Haemonchus contortus OX=6289 PE=3 SV=1	NADH dehydrogenase [ubiquinone] 1 alpha subcomplex subunit 2	26.6564	26.6257	26.5406	26.4106	9.6554e+07	26.6361	26.6957	26.5035	26.3732	9.6554e+07	26.7119	26.5898	26.457	26.3844	9.6554e+07	26.7323	26.5856	26.4408	26.2728	9.6554e+07	0	38.479	70	8	63	8	8	173.53
A0A7I4Y2Q2	EF-hand domain-containing protein OS=Haemonchus contortus OX=6289 PE=4 SV=1	EF-hand domain-containing protein	21.7341	22.0622	23.7797	24.0454	1.00743e+07	21.7158	22.0525	24.029	24.1145	1.00743e+07	22.0492	22.0401	24.075	23.9208	1.00743e+07	21.7164	21.5913	23.6698	24.1868	1.00743e+07	0	38.444	19	10	33	10	10	115
A0A7I4Y8D6	Protein piccolo OS=Haemonchus contortus OX=6289 PE=4 SV=2	Protein piccolo	23.8985	24.0255	22.8172	22.7264	1.01214e+07	23.7486	23.7011	22.8768	22.5349	1.01214e+07	24.0012	23.714	22.9449	22.6062	1.01214e+07	24.0144	23.6124	22.7656	22.7926	1.01214e+07	0	38.431	10	6	28	6	6	96.24
A0A7I4YXL3	Enoyl-CoA hydratase domain-containing protein 3, mitochondrial OS=Haemonchus contortus OX=6289 PE=4 SV=1	Enoyl-CoA hydratase domain-containing protein 3, mitochondrial	23.9215	24.1716	23.6424	23.5221	1.51469e+07	23.9305	24.1043	23.6085	23.6653	1.51469e+07	24.1387	24.1959	23.5643	23.6001	1.51469e+07	23.912	23.9937	23.5523	23.5659	1.51469e+07	0	38.386	23	8	36	8	8	143.8
A0A7I5EBP7	Coiled-coil domain-containing protein 51 OS=Haemonchus contortus OX=6289 PE=4 SV=1	Coiled-coil domain-containing protein 51	24.0334	24.1822	23.9301	24.0211	1.62558e+07	23.9752	24.1425	23.9386	24.023	1.62558e+07	23.9432	23.9398	23.876	23.9802	1.62558e+07	23.9205	23.8692	23.854	24.0043	1.62558e+07	0	38.385	27	10	41	1	10	128.75
A0A7I5E6R9	PCI domain-containing protein OS=Haemonchus contortus OX=6289 PE=3 SV=1	PCI domain-containing protein	24.1735	24.1537	23.984	24.088	1.87175e+07	24.0351	24.0234	23.8789	24.062	1.87175e+07	24.1413	24.1236	23.957	24.0839	1.87175e+07	24.0843	24.1007	23.9349	24.0828	1.87175e+07	0	38.366	24	14	45	13	14	134.57
A0A7I5ECC5	Transthyretin-like family protein OS=Haemonchus contortus OX=6289 PE=3 SV=1	Transthyretin-like family protein	23.8031	24.0519	24.7862	24.7463	2.26335e+07	23.7386	24.4105	24.7262	24.7893	2.26335e+07	23.3273	24.368	24.8123	24.8458	2.26335e+07	24.136	25.2167	24.7002	24.5086	2.26335e+07	0	38.362	42	6	67	4	4	247.06
A0A7I4YNX8	Phosphomannomutase OS=Haemonchus contortus OX=6289 PE=3 SV=1	Phosphomannomutase	23.7244	23.5636	24.0069	24.0117	1.59115e+07	24.055	23.6604	24.0702	24.0575	1.59115e+07	23.9601	23.8189	23.8702	24.0406	1.59115e+07	23.9974	23.8271	24.0696	24.0397	1.59115e+07	0	38.358	36	9	37	9	9	121.1
A0A7I4Y801	MPN domain-containing protein OS=Haemonchus contortus OX=6289 PE=3 SV=2	MPN domain-containing protein	21.9137	22.0575	21.9436	21.9571	4.11787e+06	22.0959	22.1441	21.9826	21.9605	4.11787e+06	21.9128	21.939	21.896	21.8951	4.11787e+06	21.49	21.5897	21.8771	22.2138	4.11787e+06	0	38.227	17	8	23	8	8	75.89
A0A7I4YQ89	ATPase domain containing protein OS=Haemonchus contortus OX=6289 PE=3 SV=1	ATPase domain containing protein	23.1741	23.4899	23.1973	23.5635	1.08776e+07	23.4023	23.524	23.4026	23.4672	1.08776e+07	23.3534	23.6255	23.2348	23.3648	1.08776e+07	23.5314	23.5655	23.2204	23.3265	1.08776e+07	0	38.224	23	11	30	5	10	104.78
A0A7I4YBJ6	pyridoxal 5'-phosphate synthase OS=Haemonchus contortus OX=6289 PE=3 SV=1	pyridoxal 5'-phosphate synthase	23.9126	24.2424	23.8248	23.8629	1.5953e+07	24.1146	24.3244	23.8854	23.9585	1.5953e+07	23.9272	24.1235	23.7705	23.8958	1.5953e+07	23.9691	24.0504	23.8201	23.8557	1.5953e+07	0	38.198	28	6	32	6	6	121.01
A0A7I4XWS8	J domain-containing protein OS=Haemonchus contortus OX=6289 PE=4 SV=1	J domain-containing protein	23.4841	23.5503	23.5786	23.6003	1.18764e+07	23.4406	23.6291	23.512	23.5764	1.18764e+07	23.4814	23.3897	23.526	23.5368	1.18764e+07	23.4808	23.4167	23.5711	23.6542	1.18764e+07	0	38.14	12	8	25	8	8	90.67
A0A7I4YNE8	Myosin motor domain-containing protein OS=Haemonchus contortus OX=6289 PE=3 SV=1	Myosin motor domain-containing protein	20.983	21.3953	20.8637	21.038	2.20751e+06	21.07	21.3737	20.9561	21.1941	2.20751e+06	21.1179	21.2353	21.1326	21.1848	2.20751e+06	21.0973	21.0078	20.9095	21.0939	2.20751e+06	0	38.122	7	10	23	10	10	77.16
A0A7I4XY09	Tyrosine--tRNA ligase OS=Haemonchus contortus OX=6289 PE=3 SV=1	Tyrosine--tRNA ligase	23.7365	23.943	23.1368	23.254	1.11221e+07	23.458	23.6995	23.1213	23.2401	1.11221e+07	23.7088	23.774	23.21	23.3044	1.11221e+07	23.6918	23.7273	23.2265	23.3299	1.11221e+07	0	38.087	13	11	37	10	11	109.64
A0A7I4YYV6	HABP4_PAI-RBP1 domain-containing protein OS=Haemonchus contortus OX=6289 PE=4 SV=1	HABP4_PAI-RBP1 domain-containing protein	20.9915	21.5765	21.7891	21.6888	3.14591e+06	21.1171	21.6041	21.8365	21.7642	3.14591e+06	21.0281	21.1485	21.8802	21.7213	3.14591e+06	21.1186	21.126	21.7449	21.8017	3.14591e+06	0	38.053	18	6	18	6	6	67.65
A0A7I4YGU1	SCP domain-containing protein OS=Haemonchus contortus OX=6289 PE=4 SV=1	SCP domain-containing protein	22.1525	22.5515	23.9873	24.7219	1.30278e+07	21.7309	22.0958	23.7499	25.091	1.30278e+07	22.4134	21.7458	23.901	24.6196	1.30278e+07	21.7789	21.791	23.6826	24.8467	1.30278e+07	0	38.025	36	8	37	8	8	121.07
A0A7I4YSX9	V-SNARE coiled-coil homology domain-containing protein OS=Haemonchus contortus OX=6289 PE=4 SV=1	V-SNARE coiled-coil homology domain-containing protein	23.1195	23.4648	23.1775	23.3523	9.73857e+06	23.1879	23.5264	23.1129	23.2847	9.73857e+06	23.0508	23.1597	23.3126	23.3465	9.73857e+06	23.1419	23.2106	23.1231	23.3145	9.73857e+06	0	38.019	54	4	22	4	4	106.16
A0A7I4YJ25	histidine--tRNA ligase OS=Haemonchus contortus OX=6289 PE=3 SV=1	histidine--tRNA ligase	24.1047	24.239	23.5711	23.7068	1.54139e+07	24.1542	24.167	23.646	23.7287	1.54139e+07	23.9501	24.0864	23.6604	23.776	1.54139e+07	24.0474	23.9813	23.6769	23.8275	1.54139e+07	0	37.998	20	12	33	12	12	105.04
A0A7I4Y6N8	Ribonucloprotein OS=Haemonchus contortus OX=6289 PE=3 SV=1	Ribonucloprotein	22.7658	22.9512	22.0941	22.1665	6.14142e+06	22.9503	23.108	22.1234	22.0356	6.14142e+06	22.9119	23.0692	22.0179	21.9758	6.14142e+06	22.9718	23.0203	21.9742	22.0885	6.14142e+06	0	37.968	41	4	19	3	4	104.58
A0A6F7NXB1	SRP54 domain-containing protein OS=Haemonchus contortus OX=6289 PE=3 SV=1	SRP54 domain-containing protein	23.5278	23.9234	23.784	23.793	1.40516e+07	23.6132	23.7576	23.8396	23.8655	1.40516e+07	23.5383	23.5841	23.7667	23.8784	1.40516e+07	23.505	23.3366	23.8564	23.8827	1.40516e+07	0	37.874	16	11	29	9	11	95.15
A0A7I4YL06	Bis(5'-nucleosyl)-tetraphosphatase [asymmetrical] OS=Haemonchus contortus OX=6289 PE=3 SV=1	Bis(5'-nucleosyl)-tetraphosphatase [asymmetrical]	24.9098	24.7344	24.7582	24.9256	3.48111e+07	24.7915	24.673	24.8456	24.9856	3.48111e+07	24.8274	24.9385	25.0482	25.0639	3.48111e+07	25.0472	25.1064	25.2256	24.9508	3.48111e+07	0	37.859	49	8	37	8	8	121.06
A0A7I4YT53	RNA helicase OS=Haemonchus contortus OX=6289 PE=4 SV=1	RNA helicase	22.7678	23.2177	22.3192	22.1433	6.4268e+06	22.6382	23.0631	22.2733	22.0986	6.4268e+06	22.8113	23.0892	22.2347	22.2285	6.4268e+06	22.7736	22.8532	22.1813	22.263	6.4268e+06	0	37.6	13	13	47	13	13	109.04
A0A7I4XR82	SAP domain-containing protein OS=Haemonchus contortus OX=6289 PE=4 SV=1	SAP domain-containing protein	21.9368	22.1076	21.4038	21.5196	3.4429e+06	22.021	22.1271	21.4908	21.5714	3.4429e+06	22.0263	22.0276	21.329	21.3753	3.4429e+06	21.9986	22.0023	21.1685	21.3023	3.4429e+06	0	37.332	14	11	32	11	11	102.82
A0A7I4YTN1	Fe2OG dioxygenase domain-containing protein OS=Haemonchus contortus OX=6289 PE=4 SV=1	Fe2OG dioxygenase domain-containing protein	23.0261	22.8975	24.0949	23.8581	1.24562e+07	22.9599	22.7808	24.0307	23.9702	1.24562e+07	23.0473	22.7492	24.1245	23.9112	1.24562e+07	22.8778	22.6342	24.0649	23.6546	1.24562e+07	0	37.267	20	7	27	7	7	91.83
A0A7I4XY83	Calponin-homology (CH) domain-containing protein OS=Haemonchus contortus OX=6289 PE=4 SV=1	Calponin-homology (CH) domain-containing protein	23.4665	23.5348	23.8967	23.8938	1.38094e+07	23.519	23.6691	23.8243	23.8483	1.38094e+07	23.5665	23.484	23.8662	23.8424	1.38094e+07	23.3756	23.4032	23.8824	23.9665	1.38094e+07	0	37.214	6	14	34	14	14	101.49
A0A7I5EBD2	protein-ribulosamine 3-kinase OS=Haemonchus contortus OX=6289 PE=4 SV=1	protein-ribulosamine 3-kinase	22.9142	23.1142	23.0043	23.2385	8.99945e+06	22.9066	23.1151	23.1592	23.2673	8.99945e+06	22.9346	23.0216	23.291	23.4053	8.99945e+06	22.897	22.9404	23.1127	23.238	8.99945e+06	0	37.201	18	6	23	6	6	98.7
A0A7I4YAL1	Nicotinamide phosphoribosyltransferase OS=Haemonchus contortus OX=6289 PE=3 SV=1	Nicotinamide phosphoribosyltransferase	23.0306	23.2606	22.823	22.8886	7.59908e+06	22.9276	22.8083	22.7111	22.7938	7.59908e+06	23.1098	23.1303	22.9035	23.1781	7.59908e+06	23.1349	23.0838	22.7005	23.2134	7.59908e+06	0	37.019	13	5	28	5	5	95.95
A0A7I4XW24	60S ribosomal protein L27 OS=Haemonchus contortus OX=6289 PE=3 SV=1	60S ribosomal protein L27	25.7994	26.1022	24.9819	25.0425	5.25118e+07	25.9365	26.2799	25.0487	25.1173	5.25118e+07	25.9399	25.9486	24.9752	25.0606	5.25118e+07	26.1012	25.8249	25.1488	25.1052	5.25118e+07	0	36.953	35	5	74	5	5	245.85
A0A7I4Y9S1	HABP4_PAI-RBP1 domain-containing protein OS=Haemonchus contortus OX=6289 PE=4 SV=1	HABP4_PAI-RBP1 domain-containing protein	24.9129	25.2739	24.29	24.2809	2.83681e+07	25.1336	25.337	24.4016	24.3433	2.83681e+07	24.9125	25.2081	24.4524	24.4431	2.83681e+07	25.2115	24.8013	24.3927	24.4455	2.83681e+07	0	36.864	25	8	28	8	8	119.54
A0A7I4YQ77	Mesencephalic astrocyte-derived neurotrophic factor homolog OS=Haemonchus contortus OX=6289 PE=3 SV=1	Mesencephalic astrocyte-derived neurotrophic factor homolog	25.8287	25.8251	25.8913	25.8365	6.00184e+07	25.7646	25.6745	25.818	25.938	6.00184e+07	25.7928	25.8136	25.8716	25.8997	6.00184e+07	25.7918	25.6692	25.8565	25.8938	6.00184e+07	0	36.806	32	6	51	6	6	158.52
A0A7I4XTX9	Pyruvate kinase OS=Haemonchus contortus OX=6289 PE=3 SV=1	Pyruvate kinase	21.0723	21.0822	22.1818	22.4	3.52944e+06	20.7503	21.5144	22.0618	22.2595	3.52944e+06	20.8387	21.1469	22.1833	22.264	3.52944e+06	21.0958	21.2448	21.9907	22.3543	3.52944e+06	0	36.784	12	8	29	0	6	99.81
A0A7I4YPP8	UBC core domain-containing protein OS=Haemonchus contortus OX=6289 PE=3 SV=1	UBC core domain-containing protein	24.4973	24.3376	24.4084	24.5481	2.24391e+07	24.3889	23.911	24.4855	24.4454	2.24391e+07	24.4374	24.3834	24.515	24.5298	2.24391e+07	24.5153	24.4627	24.4063	24.527	2.24391e+07	0	36.754	44	6	35	4	6	120.39
A0A7I4YH29	Cytochrome b-c1 complex subunit Rieske, mitochondrial OS=Haemonchus contortus OX=6289 PE=3 SV=1	Cytochrome b-c1 complex subunit Rieske, mitochondrial	25.0656	25.4154	25.1763	25.4173	3.89927e+07	24.9394	25.4235	25.2704	25.4542	3.89927e+07	24.9443	25.2761	25.3038	25.3638	3.89927e+07	24.9278	25.0439	25.2631	25.397	3.89927e+07	0	36.742	34	8	66	7	7	191.64
U6PCR1	Ras domain containing protein OS=Haemonchus contortus OX=6289 GN=HCOI_01304000 PE=4 SV=1	Ras domain containing protein	22.9186	23.0812	23.0049	23.1088	8.05449e+06	22.9123	23.0555	22.9692	23.0778	8.05449e+06	22.8816	22.8696	22.9399	23.0805	8.05449e+06	22.7742	22.7045	22.9035	23.0515	8.05449e+06	0	36.708	42	8	18	5	8	70.41
A0A7I4YDF8	RNA recognition motif domain containing protein OS=Haemonchus contortus OX=6289 PE=4 SV=1	RNA recognition motif domain containing protein	23.7446	23.8174	23.2036	23.1711	1.24503e+07	23.8704	23.8945	23.17	23.103	1.24503e+07	23.8473	23.8717	23.1856	23.0859	1.24503e+07	24.0593	23.9908	23.1639	23.1907	1.24503e+07	0	36.679	15	8	27	8	8	95.49
A0A7I4YRS0	Defective mitochondrial respiration family member protein 1 OS=Haemonchus contortus OX=6289 PE=4 SV=1	Defective mitochondrial respiration family member protein 1	24.1108	24.3261	24.3601	24.5392	2.04141e+07	24.0808	24.2177	24.2425	24.6352	2.04141e+07	24.1344	24.1117	24.3703	24.5113	2.04141e+07	24.0502	24.0872	24.3729	24.4537	2.04141e+07	0	36.671	32	7	25	7	7	105.07
A0A7I5EEE9	Translocon-associated protein subunit beta OS=Haemonchus contortus OX=6289 PE=4 SV=1	Translocon-associated protein subunit beta	24.4749	24.6626	23.7852	23.8652	1.89479e+07	24.5015	24.7437	23.7976	23.937	1.89479e+07	24.5111	24.3553	23.8349	23.9222	1.89479e+07	24.5869	24.3872	23.9078	23.8842	1.89479e+07	0	36.63	21	4	35	4	4	131.13
A0A7I4XWR3	S-formylglutathione hydrolase OS=Haemonchus contortus OX=6289 PE=3 SV=1	S-formylglutathione hydrolase	23.8453	23.6574	23.426	23.495	1.51354e+07	23.8443	23.8246	23.4201	23.483	1.51354e+07	23.7215	23.8837	23.4118	23.5223	1.51354e+07	23.8414	23.9066	23.4856	23.6053	1.51354e+07	0	36.563	35	8	24	8	8	85.92
A0A7I4Y2L0	F-actin-capping protein subunit beta OS=Haemonchus contortus OX=6289 PE=3 SV=1	F-actin-capping protein subunit beta	24.4564	24.5653	24.5581	24.8405	2.47063e+07	24.4654	24.5439	24.7419	24.9208	2.47063e+07	24.3237	24.5428	24.7081	24.7994	2.47063e+07	24.4728	24.4912	24.6316	24.8326	2.47063e+07	0	36.541	31	7	29	6	7	128.18
A0A7I4YG72	PUA domain-containing protein OS=Haemonchus contortus OX=6289 PE=3 SV=1	PUA domain-containing protein	24.5069	24.4362	23.2636	23.4727	1.50048e+07	24.4998	24.2416	23.3278	23.4474	1.50048e+07	24.4974	24.393	23.4865	23.6133	1.50048e+07	24.394	24.2621	23.2263	23.4016	1.50048e+07	0	36.536	22	10	30	9	10	107.21
A0A7I4YZY7	Chitinase domain-containing protein 1 OS=Haemonchus contortus OX=6289 PE=3 SV=1	Chitinase domain-containing protein 1	21.7143	22.1193	21.846	22.0341	4.00299e+06	21.5082	21.865	21.5004	21.7561	4.00299e+06	21.901	21.9875	22.0261	21.9739	4.00299e+06	21.7551	21.7723	21.8858	22.0042	4.00299e+06	0	36.531	21	6	15	6	6	63.54
A0A7I4Z0I7	Mitochondrial import receptor subunit TOM70 OS=Haemonchus contortus OX=6289 PE=3 SV=1	Mitochondrial import receptor subunit TOM70	24.2166	24.3455	23.7102	23.7695	1.635e+07	24.1643	24.2409	23.6944	23.7957	1.635e+07	24.168	24.2575	23.6738	23.8462	1.635e+07	24.2335	24.1016	23.6949	23.7538	1.635e+07	0	36.53	17	10	37	10	10	124.01
A0A7I4XSS6	Pept_C1 domain-containing protein OS=Haemonchus contortus OX=6289 PE=3 SV=1	Pept_C1 domain-containing protein	24.1837	22.9399	23.2081	21.8524	1.06766e+07	24.2522	22.8422	23.3493	22.2314	1.06766e+07	24.2946	22.9136	23.194	22.3717	1.06766e+07	24.4463	23.3366	23.384	22.1265	1.06766e+07	0	36.482	16	4	30	4	4	117.66
A0A7I4YE19	GRIP domain-containing protein OS=Haemonchus contortus OX=6289 PE=4 SV=1	GRIP domain-containing protein	19.0329	19.4934	19.734	19.6395	729115	19.0648	19.3348	19.8027	19.7372	729115	19.1522	19.536	19.487	19.5136	729115	19.1612	19.1555	19.5605	19.6291	729115	0	36.368	6	9	15	9	9	48.52
A0A7I4YGP3	Large ribosomal subunit protein eL22 OS=Haemonchus contortus OX=6289 PE=3 SV=1	Large ribosomal subunit protein eL22	26.1673	26.1574	24.929	25.0713	4.88937e+07	26.0817	25.8761	24.9028	24.9441	4.88937e+07	26.1193	26.0321	25.0035	24.9292	4.88937e+07	26.2254	26.0212	24.9928	24.9534	4.88937e+07	0	36.339	30	4	34	4	4	127.41
W6N8Z5	Proteasome subunit alpha type OS=Haemonchus contortus OX=6289 GN=HCOI_00202400 PE=3 SV=1	Proteasome subunit alpha type	24.7823	24.8213	24.5822	24.709	2.72858e+07	24.8759	24.7938	24.5668	24.6399	2.72858e+07	24.9708	24.7817	24.5694	24.5775	2.72858e+07	24.8766	24.87	24.5803	24.648	2.72858e+07	0	36.144	36	8	32	7	8	125.08
A0A7I4YNB1	Transthyretin-like family protein OS=Haemonchus contortus OX=6289 PE=3 SV=1	Transthyretin-like family protein	21.6108	22.1487	24.9762	25.4532	2.2804e+07	21.9794	22.2006	25.3158	25.6173	2.2804e+07	22.1035	22.1367	25.2567	25.3105	2.2804e+07	21.9901	21.9652	24.9382	25.6865	2.2804e+07	0	36.131	38	6	31	6	6	115.6
A0A7I4Z0P0	Succinate dehydrogenase [ubiquinone] cytochrome b small subunit OS=Haemonchus contortus OX=6289 PE=4 SV=1	Succinate dehydrogenase [ubiquinone] cytochrome b small subunit	25.1004	25.0736	24.851	25.071	3.42738e+07	25.0041	24.9821	24.7909	25.1457	3.42738e+07	25.0853	25.0634	24.8813	24.9818	3.42738e+07	24.9737	25.0513	24.8186	25.0408	3.42738e+07	0	36.099	40	7	42	7	7	132.57
A0A7I5EER6	Acyl-coenzyme A thioesterase 1-like OS=Haemonchus contortus OX=6289 PE=3 SV=1	Acyl-coenzyme A thioesterase 1-like	23.6436	23.5893	22.7533	22.9014	9.83242e+06	23.6125	23.5756	22.6146	22.8244	9.83242e+06	23.5425	23.493	22.8663	22.9032	9.83242e+06	23.8132	23.3264	22.8003	22.9396	9.83242e+06	0	35.981	19	7	21	7	7	92.8
A0A7I4Y310	SUMO-activating enzyme subunit OS=Haemonchus contortus OX=6289 PE=3 SV=1	SUMO-activating enzyme subunit	21.5301	21.3954	20.796	20.735	2.24031e+06	21.4294	21.4465	20.7866	20.7067	2.24031e+06	21.44	21.5181	20.7968	20.7372	2.24031e+06	21.177	21.3932	20.8912	21.0704	2.24031e+06	0	35.979	17	7	12	7	7	50.04
A0A7I4YTW2	Alpha-soluble NSF attachment protein OS=Haemonchus contortus OX=6289 PE=3 SV=1	Alpha-soluble NSF attachment protein	23.369	23.3159	23.1735	23.4617	1.07434e+07	23.5028	23.4097	23.2753	23.4625	1.07434e+07	23.3952	23.5163	23.3221	23.4888	1.07434e+07	23.4369	23.4847	23.2637	23.4904	1.07434e+07	0	35.925	21	5	23	5	5	110.19
A0A7I4YX24	Thioredoxin domain-containing protein OS=Haemonchus contortus OX=6289 PE=4 SV=1	Thioredoxin domain-containing protein	23.9968	24.0172	23.6181	23.6847	1.48577e+07	23.8801	23.9536	23.5835	23.7103	1.48577e+07	23.876	24.0484	23.6529	23.7377	1.48577e+07	23.8594	24.0964	23.8017	23.8467	1.48577e+07	0	35.906	34	7	29	7	7	112.69
A0A7I4Y3L3	MICOS complex subunit MIC19 OS=Haemonchus contortus OX=6289 PE=4 SV=1	MICOS complex subunit MIC19	22.1628	22.1746	21.7407	21.6503	3.78713e+06	22.1113	22.2683	21.9083	21.6606	3.78713e+06	22.132	21.9683	21.795	21.5674	3.78713e+06	22.1417	21.8156	21.6726	21.7644	3.78713e+06	0	35.892	23	4	30	4	4	92.7
A0A7I5E893	Inhibitor I9 domain-containing protein OS=Haemonchus contortus OX=6289 PE=4 SV=1	Inhibitor I9 domain-containing protein	24.6765	24.7654	27.1868	27.6698	9.832e+07	25.0508	25.1253	27.3087	27.7071	9.832e+07	25.1668	25.0085	27.2697	27.2139	9.832e+07	24.7717	24.7583	26.9006	27.6525	9.832e+07	0	35.68	36	5	42	5	5	164.62
A0A7I4Z7X9	Collagen IV NC1 domain-containing protein OS=Haemonchus contortus OX=6289 PE=4 SV=1	Collagen IV NC1 domain-containing protein	22.4184	22.7221	22.5571	22.5548	7.03328e+06	22.6618	22.5838	22.6835	22.8737	7.03328e+06	22.2301	22.4913	22.6159	22.5363	7.03328e+06	22.4478	22.9627	23.2735	22.6276	7.03328e+06	0	35.628	3	5	41	0	5	142.51
A0A7I5E7J1	Hydroxysteroid dehydrogenase-like protein 2 OS=Haemonchus contortus OX=6289 PE=3 SV=1	Hydroxysteroid dehydrogenase-like protein 2	24.2385	24.1724	24.1409	24.1278	1.93808e+07	24.2407	24.1569	24.2366	24.2001	1.93808e+07	24.2588	24.2968	24.259	24.1147	1.93808e+07	24.3275	24.1049	24.1531	24.1924	1.93808e+07	0	35.614	21	8	23	8	8	91.49
A0A7I4YB00	Sepiapterin reductase OS=Haemonchus contortus OX=6289 PE=4 SV=1	Sepiapterin reductase	23.6978	24.1318	24.2725	24.6719	1.79934e+07	23.5112	24.1198	24.2111	24.5792	1.79934e+07	23.7471	24.1902	24.2499	24.6549	1.79934e+07	23.4503	24.0929	24.0736	24.7039	1.79934e+07	0	35.527	26	7	34	7	7	125.74
A0A7I4YD33	Transthyretin-like family protein OS=Haemonchus contortus OX=6289 PE=3 SV=1	Transthyretin-like family protein	25.1444	25.2775	25.6484	25.7311	4.92218e+07	25.4607	25.4682	25.7729	25.7941	4.92218e+07	25.4962	25.2328	25.8705	25.8677	4.92218e+07	25.4095	25.2878	25.7083	25.752	4.92218e+07	0	35.499	39	5	34	5	5	137.54
A0A912MSM0	AA_permease domain-containing protein OS=Haemonchus contortus OX=6289 PE=4 SV=1	AA_permease domain-containing protein	24.6189	24.795	24.0936	24.294	2.22317e+07	24.5087	24.7461	24.1025	24.2911	2.22317e+07	24.6026	24.5929	24.2266	24.3377	2.22317e+07	24.5277	24.4917	24.161	24.2683	2.22317e+07	0	35.438	11	5	42	0	5	171.7
A0A7I5E9R1	phosphoribosylformylglycinamidine synthase OS=Haemonchus contortus OX=6289 PE=3 SV=1	phosphoribosylformylglycinamidine synthase	22.5621	22.5858	21.1022	21.0417	4.13239e+06	22.4533	22.6837	21.385	21.3466	4.13239e+06	22.6952	22.7004	21.0878	20.9974	4.13239e+06	22.152	22.3277	21.5285	21.5725	4.13239e+06	0	35.428	5	7	14	7	7	50.96
A0A7I4YBI6	Coronin OS=Haemonchus contortus OX=6289 PE=3 SV=1	Coronin	24.0506	24.1914	23.2934	23.4796	1.34338e+07	23.9936	24.0555	23.2921	23.4142	1.34338e+07	24.0795	24.0383	23.3261	23.4289	1.34338e+07	23.8308	23.9547	23.2903	23.6439	1.34338e+07	0	35.42	10	10	32	10	10	103.19
A0A7I4YKR0	Bis(5'-adenosyl)-triphosphatase OS=Haemonchus contortus OX=6289 PE=4 SV=1	Bis(5'-adenosyl)-triphosphatase	22.0785	23.1608	22.2105	22.2577	5.1439e+06	22.3478	23.0457	22.2046	22.2559	5.1439e+06	22.1899	22.1896	21.9898	22.1239	5.1439e+06	22.2317	22.2819	22.1972	22.2826	5.1439e+06	0	35.405	17	6	14	6	6	55.11
A0A7I4YVU2	Galectin OS=Haemonchus contortus OX=6289 PE=4 SV=1	Galectin	24.1555	24.188	23.8063	23.8873	1.51193e+07	24.0147	24.1303	23.8283	23.9367	1.51193e+07	24.2557	23.8627	23.8852	23.9549	1.51193e+07	24.0245	23.8819	23.8225	24.043	1.51193e+07	0	35.388	34	10	21	4	10	72.05
A0A7I4Z617	Pept_C1 domain-containing protein OS=Haemonchus contortus OX=6289 PE=3 SV=1	Pept_C1 domain-containing protein	22.2776	22.573	22.9223	23.3115	6.73825e+06	21.3614	22.9109	22.6947	22.77	6.73825e+06	21.9067	23.4335	21.5463	23.0571	6.73825e+06	21.7717	22.2536	23.1019	22.4808	6.73825e+06	0	35.378	16	4	30	3	3	136.31
A0A7I4Y9E8	N-alpha-acetyltransferase 16, NatA auxiliary subunit OS=Haemonchus contortus OX=6289 PE=4 SV=1	N-alpha-acetyltransferase 16, NatA auxiliary subunit	21.785	22.0278	21.4468	21.5656	3.45902e+06	21.711	22.0201	21.5747	21.7838	3.45902e+06	21.9813	21.9255	21.4507	21.5674	3.45902e+06	21.8829	21.8711	21.4582	21.7172	3.45902e+06	0	35.348	9	8	16	8	8	55.76
[truncated: 1,794 more rows]

## Sheet: S3a_limma_IRE_FvsISE_F
id	Accession	ShortDescription	log2FC	AveExpr	t	P.Value	adj.P.Val	B
[truncated: 2,836 more rows]

[truncated: 5 more sheets: S3b_limma_IRE_MvsISE_M, S3c_limma_ISE_MvsISE_F, S3d_limma_IRE_MvsIRE_F, S4a_Cel_reactions, S4b_Hco_reactions]
